# Supplementary material for: Conformal graphene coatings on ordinary fabrics for wearable electronic devices
Source: Nat Commun. 2026 May 18;17:6565. doi: 10.1038/s41467-026-73319-2 (PMC13381529; doi:10.1038/s41467-026-73319-2)
Supplement: Supplementary file 7 — Source Data [file 41467_2026_73319_MOESM7_ESM.xlsx]

## Sheet: Figure 3a
	Triton	Trideceth-4	BEC	DDBAC	PDDA	SDBS	BNO-12
DMP	0	0	1.1772	3.59094	0	0	0
DMM	3.82864	5.29419	12.7701	12.4801	0	0	0
EA	18.263	8.77886	17.0974	20.2522	0	0	0
DI Water	9.91933	6.89097	9.52687	7.03761	1.66482	0	2.73186

## Sheet: Figure 3d
1 min		2 mins		3 mins		4 mins		6 mins		8 mins
Binding Energy (eV)	Intensity	Binding Energy (eV)	Intensity	Binding Energy (eV)	Intensity	Binding Energy (eV)	Intensity	Binding Energy (eV)	Intensity	Binding Energy (eV)	Intensity
542.8	10060	542.9	9831.67	543	9635	543.1	9700	543.4	9076.67	543.5	8600
542.7	10061.7	542.8	9888.33	542.9	9498.33	543	9566.67	543.3	8926.67	543.4	8118.33
542.6	10023.3	542.7	9706.67	542.8	9491.67	542.9	9193.33	543.2	8771.67	543.3	8203.33
542.5	10121.7	542.6	9858.33	542.7	9368.33	542.8	9398.33	543.1	8790	543.2	8395
542.4	9793.33	542.5	9735	542.6	9521.67	542.7	9418.33	543	8900	543.1	8296.67
542.3	10041.7	542.4	9858.33	542.5	9238.33	542.6	9360	542.9	8715	543	8400
542.2	9943.33	542.3	9785	542.4	9158.33	542.5	9146.67	542.8	8700	542.9	8216.67
542.1	9888.33	542.2	9795	542.3	9600	542.4	9173.33	542.7	8760	542.8	8300
542	9745	542.1	9785	542.2	9401.67	542.3	9286.67	542.6	8806.67	542.7	8258.33
541.9	9818.33	542	9625	542.1	9345	542.2	9326.67	542.5	8833.33	542.6	8248.33
541.8	10005	541.9	9525	542	9368.33	542.1	8981.67	542.4	8943.33	542.5	8170
541.7	9888.33	541.8	9726.67	541.9	9253.33	542	9135	542.3	8745	542.4	7980
541.6	9803.33	541.7	9523.33	541.8	9036.67	541.9	9226.67	542.2	8803.33	542.3	8091.67
541.5	10018.3	541.6	9558.33	541.7	9280	541.8	8860	542.1	8531.67	542.2	8203.33
541.4	9670	541.5	9663.33	541.6	9310	541.7	9123.33	542	8610	542.1	8066.67
541.3	9770	541.4	9436.67	541.5	9276.67	541.6	9085	541.9	8728.33	542	8073.33
541.2	9828.33	541.3	9491.67	541.4	9160	541.5	8885	541.8	8531.67	541.9	8071.67
541.1	9725	541.2	9470	541.3	9143.33	541.4	8885	541.7	8445	541.8	8130
541	9616.67	541.1	9526.67	541.2	9023.33	541.3	9061.67	541.6	8505	541.7	7996.67
540.9	9941.67	541	9448.33	541.1	9160	541.2	8933.33	541.5	8576.67	541.6	8038.33
540.8	9896.67	540.9	9581.67	541	9015	541.1	8963.33	541.4	8723.33	541.5	7923.33
540.7	9890	540.8	9511.67	540.9	8986.67	541	8915	541.3	8333.33	541.4	7866.67
540.6	9730	540.7	9366.67	540.8	8936.67	540.9	9005	541.2	8318.33	541.3	7990
540.5	9841.67	540.6	9441.67	540.7	9186.67	540.8	8748.33	541.1	8480	541.2	8016.67
540.4	9796.67	540.5	9443.33	540.6	9015	540.7	8838.33	541	8563.33	541.1	8031.67
540.3	9716.67	540.4	9536.67	540.5	9100	540.6	8915	540.9	8243.33	541	7883.33
540.2	9608.33	540.3	9481.67	540.4	9008.33	540.5	9015	540.8	8360	540.9	7960
540.1	9761.67	540.2	9410	540.3	8846.67	540.4	8841.67	540.7	8263.33	540.8	7920
540	9913.33	540.1	9608.33	540.2	9138.33	540.3	8808.33	540.6	8521.67	540.7	8126.67
539.9	9795	540	9448.33	540.1	9303.33	540.2	8876.67	540.5	8645	540.6	7956.67
539.8	9626.67	539.9	9460	540	9035	540.1	8683.33	540.4	8426.67	540.5	7805
539.7	9960	539.8	9526.67	539.9	9200	540	8728.33	540.3	8210	540.4	7920
539.6	9940	539.7	9721.67	539.8	9086.67	539.9	8768.33	540.2	8630	540.3	7865
539.5	9798.33	539.6	9460	539.7	9105	539.8	8850	540.1	8361.67	540.2	8158.33
539.4	9836.67	539.5	9551.67	539.6	9168.33	539.7	9121.67	540	8440	540.1	7665
539.3	9671.67	539.4	9541.67	539.5	9173.33	539.6	9036.67	539.9	8528.33	540	7821.67
539.2	9790	539.3	9710	539.4	9318.33	539.5	8826.67	539.8	8421.67	539.9	7615
539.1	9806.67	539.2	9410	539.3	9586.67	539.4	8835	539.7	8405	539.8	7848.33
539	10035	539.1	9593.33	539.2	9048.33	539.3	9056.67	539.6	8423.33	539.7	7706.67
538.9	10168.3	539	9720	539.1	9510	539.2	8891.67	539.5	8493.33	539.6	7700
538.8	9913.33	538.9	9685	539	9335	539.1	8930	539.4	8251.67	539.5	7828.33
538.7	10240	538.8	9740	538.9	9301.67	539	8935	539.3	8416.67	539.4	7930
538.6	10146.7	538.7	9698.33	538.8	9461.67	538.9	8976.67	539.2	8525	539.3	7835
538.5	10178.3	538.6	10031.7	538.7	9385	538.8	9186.67	539.1	8666.67	539.2	7821.67
538.4	10166.7	538.5	9761.67	538.6	9248.33	538.7	8963.33	539	8580	539.1	7986.67
538.3	10395	538.4	9943.33	538.5	9496.67	538.6	8955	538.9	8498.33	539	7875
538.2	10316.7	538.3	9743.33	538.4	9455	538.5	9010	538.8	8430	538.9	8145
538.1	10340	538.2	9878.33	538.3	9476.67	538.4	9156.67	538.7	8586.67	538.8	7958.33
538	10436.7	538.1	9790	538.2	9678.33	538.3	9126.67	538.6	8628.33	538.7	8028.33
537.9	10243.3	538	10046.7	538.1	9563.33	538.2	9173.33	538.5	8628.33	538.6	8105
537.8	10355	537.9	9811.67	538	9723.33	538.1	9475	538.4	8651.67	538.5	8038.33
537.7	10606.7	537.8	10146.7	537.9	9871.67	538	9301.67	538.3	8663.33	538.4	8155
537.6	10553.3	537.7	10233.3	537.8	9838.33	537.9	9311.67	538.2	8945	538.3	8146.67
537.5	10626.7	537.6	10008.3	537.7	9696.67	537.8	9203.33	538.1	8548.33	538.2	8136.67
537.4	10525	537.5	9928.33	537.6	9836.67	537.7	9351.67	538	8561.67	538.1	7961.67
537.3	10506.7	537.4	10425	537.5	9816.67	537.6	9330	537.9	8508.33	538	8200
537.2	10650	537.3	10386.7	537.4	9893.33	537.5	9550	537.8	8755	537.9	8206.67
537.1	10573.3	537.2	10331.7	537.3	9921.67	537.4	9531.67	537.7	8641.67	537.8	8256.67
537	10783.3	537.1	10293.3	537.2	9875	537.3	9596.67	537.6	8790	537.7	8236.67
536.9	10593.3	537	10466.7	537.1	9761.67	537.2	9496.67	537.5	8806.67	537.6	8371.67
536.8	10800	536.9	10450	537	10151.7	537.1	9543.33	537.4	9013.33	537.5	8243.33
536.7	10860	536.8	10613.3	536.9	10000	537	9723.33	537.3	8975	537.4	8371.67
536.6	10916.7	536.7	10591.7	536.8	10135	536.9	9885	537.2	9218.33	537.3	8290
536.5	10733.3	536.6	10423.3	536.7	10093.3	536.8	10013.3	537.1	9093.33	537.2	8456.67
536.4	10968.3	536.5	10771.7	536.6	10300	536.7	9788.33	537	9076.67	537.1	8348.33
536.3	11051.7	536.4	10803.3	536.5	10390	536.6	9698.33	536.9	9245	537	8528.33
536.2	11193.3	536.3	10823.3	536.4	10206.7	536.5	9920	536.8	9003.33	536.9	8661.67
536.1	11138.3	536.2	11045	536.3	10503.3	536.4	9850	536.7	9225	536.8	8648.33
536	11230	536.1	10835	536.2	10531.7	536.3	10125	536.6	9503.33	536.7	8458.33
535.9	10946.7	536	11243.3	536.1	10666.7	536.2	9965	536.5	9361.67	536.6	8630
535.8	11658.3	535.9	10966.7	536	10738.3	536.1	10471.7	536.4	9453.33	536.5	8795
535.7	11550	535.8	11338.3	535.9	10600	536	10213.3	536.3	9605	536.4	8618.33
535.6	11626.7	535.7	11116.7	535.8	10773.3	535.9	10381.7	536.2	9703.33	536.3	8881.67
535.5	11885	535.6	11281.7	535.7	11013.3	535.8	10176.7	536.1	9798.33	536.2	8818.33
535.4	12030	535.5	11515	535.6	10961.7	535.7	10535	536	9681.67	536.1	9035
535.3	11890	535.4	11993.3	535.5	11300	535.6	10616.7	535.9	9788.33	536	8830
535.2	12378.3	535.3	11761.7	535.4	11166.7	535.5	10635	535.8	9825	535.9	9018.33
535.1	12456.7	535.2	12268.3	535.3	11386.7	535.4	11020	535.7	9925	535.8	9100
535	12793.3	535.1	12096.7	535.2	11708.3	535.3	11283.3	535.6	10083.3	535.7	9070
534.9	13108.3	535	12821.7	535.1	11905	535.2	11131.7	535.5	10393.3	535.6	9248.33
534.8	13556.7	534.9	12668.3	535	12125	535.1	11450	535.4	10428.3	535.5	9243.33
534.7	13871.7	534.8	13391.7	534.9	12465	535	11568.3	535.3	10706.7	535.4	9416.67
534.6	14726.7	534.7	13721.7	534.8	12810	534.9	11911.7	535.2	10716.7	535.3	9515
534.5	15556.7	534.6	14296.7	534.7	13255	534.8	12391.7	535.1	11171.7	535.2	9906.67
534.4	16023.3	534.5	15173.3	534.6	13840	534.7	12776.7	535	11681.7	535.1	9891.67
534.3	17710	534.4	16233.3	534.5	14708.3	534.6	13551.7	534.9	12058.3	535	10381.7
534.2	19196.7	534.3	17293.3	534.4	15121.7	534.5	13936.7	534.8	12328.3	534.9	10716.7
534.1	20765	534.2	18628.3	534.3	16343.3	534.4	15125	534.7	13040	534.8	10975
534	22250	534.1	20328.3	534.2	17670	534.3	16018.3	534.6	13920	534.7	11733.3
533.9	24823.3	534	22298.3	534.1	18953.3	534.2	17288.3	534.5	14808.3	534.6	12491.7
533.8	27290	533.9	24111.7	534	20588.3	534.1	18961.7	534.4	15933.3	534.5	12975
533.7	29918.3	533.8	26051.7	533.9	22580	534	20196.7	534.3	17408.3	534.4	13725
533.6	33758.3	533.7	29513.3	533.8	24956.7	533.9	21855	534.2	18610	534.3	14756.7
533.5	37575	533.6	32541.7	533.7	27170	533.8	24076.7	534.1	20011.7	534.2	16271.7
533.4	41105	533.5	35516.7	533.6	30338.3	533.7	26153.3	534	21386.7	534.1	17096.7
533.3	45161.7	533.4	39513.3	533.5	32988.3	533.6	28321.7	533.9	23570	534	18655
533.2	49751.7	533.3	43168.3	533.4	36226.7	533.5	31320	533.8	25315	533.9	19876.7
533.1	54316.7	533.2	46715	533.3	39351.7	533.4	34258.3	533.7	27991.7	533.8	21285
533	59036.7	533.1	51150	533.2	43198.3	533.3	36563.3	533.6	30408.3	533.7	23100
532.9	62463.3	533	55411.7	533.1	45975	533.2	40521.7	533.5	32670	533.6	24611.7
532.8	65945	532.9	58440	533	49260	533.1	42801.7	533.4	34583.3	533.5	26101.7
532.7	69456.7	532.8	61136.7	532.9	52233.3	533	45826.7	533.3	36985	533.4	28366.7
532.6	70540	532.7	64073.3	532.8	54696.7	532.9	47988.3	533.2	39130	533.3	29730
532.5	71990	532.6	64988.3	532.7	57096.7	532.8	50806.7	533.1	41350	533.2	31326.7
532.4	72521.7	532.5	66405	532.6	58595	532.7	51675	533	42195	533.1	31848.3
532.3	71328.3	532.4	66121.7	532.5	59001.7	532.6	52688.3	532.9	43295	533	33405
532.2	69931.7	532.3	65638.3	532.4	58448.3	532.5	53261.7	532.8	44188.3	532.9	33960
532.1	67670	532.2	63683.3	532.3	58088.3	532.4	53016.7	532.7	44086.7	532.8	33708.3
532	64055	532.1	61293.3	532.2	56583.3	532.3	52051.7	532.6	43388.3	532.7	34193.3
531.9	59971.7	532	58320	532.1	53903.3	532.2	50558.3	532.5	42143.3	532.6	32991.7
531.8	56291.7	531.9	54951.7	532	51370	532.1	48750	532.4	41245	532.5	32268.3
531.7	52078.3	531.8	51450	531.9	48921.7	532	46118.3	532.3	39101.7	532.4	31061.7
531.6	47580	531.7	47461.7	531.8	45410	531.9	43586.7	532.2	37010	532.3	30435
531.5	43920	531.6	43626.7	531.7	42286.7	531.8	40456.7	532.1	34278.3	532.2	29028.3
531.4	40173.3	531.5	40325	531.6	39040	531.7	37446.7	532	33050	532.1	27061.7
531.3	36180	531.4	36421.7	531.5	35971.7	531.6	34866.7	531.9	30490	532	25405
531.2	32810	531.3	33765	531.4	33138.3	531.5	31765	531.8	28086.7	531.9	24305
531.1	30418.3	531.2	31030	531.3	30253.3	531.4	29408.3	531.7	26106.7	531.8	22566.7
531	27431.7	531.1	27880	531.2	27848.3	531.3	26791.7	531.6	23750	531.7	20571.7
530.9	25135	531	25858.3	531.1	25518.3	531.2	24858.3	531.5	21940	531.6	19400
530.8	23020	530.9	23763.3	531	23316.7	531.1	22970	531.4	20293.3	531.5	18458.3
530.7	20970	530.8	21313.3	530.9	21306.7	531	20890	531.3	19143.3	531.4	16883.3
530.6	19238.3	530.7	19468.3	530.8	19365	530.9	19131.7	531.2	17761.7	531.3	15773.3
530.5	17665	530.6	18098.3	530.7	18000	530.8	18028.3	531.1	16183.3	531.2	14521.7
530.4	16258.3	530.5	16365	530.6	16696.7	530.7	16390	531	15150	531.1	13968.3
530.3	14898.3	530.4	15593.3	530.5	15088.3	530.6	15366.7	530.9	14335	531	12826.7
530.2	13833.3	530.3	14143.3	530.4	14193.3	530.5	13810	530.8	13253.3	530.9	11906.7
530.1	12980	530.2	13065	530.3	13150	530.4	13210	530.7	12396.7	530.8	11283.3
530	12143.3	530.1	12288.3	530.2	12380	530.3	12133.3	530.6	11188.3	530.7	10973.3
529.9	11406.7	530	11483.3	530.1	11383.3	530.2	11355	530.5	10981.7	530.6	9975
529.8	10560	529.9	10858.3	530	10601.7	530.1	10590	530.4	10218.3	530.5	9660
529.7	10113.3	529.8	10025	529.9	10133.3	530	10198.3	530.3	9748.33	530.4	9238.33
529.6	9430	529.7	9715	529.8	9685	529.9	9470	530.2	9130	530.3	8790
529.5	9418.33	529.6	9286.67	529.7	9178.33	529.8	9035	530.1	8841.67	530.2	8523.33
529.4	8775	529.5	9013.33	529.6	8776.67	529.7	8796.67	530	8495	530.1	8288.33
529.3	8855	529.4	8665	529.5	8741.67	529.6	8541.67	529.9	8243.33	530	8058.33
529.2	8321.67	529.3	8455	529.4	8323.33	529.5	8206.67	529.8	8148.33	529.9	7811.67
529.1	8141.67	529.2	8188.33	529.3	8106.67	529.4	8166.67	529.7	7916.67	529.8	7460
529	7995	529.1	7913.33	529.2	7903.33	529.3	7756.67	529.6	7731.67	529.7	7606.67
528.9	7870	529	7843.33	529.1	7890	529.2	7788.33	529.5	7663.33	529.6	7453.33
528.8	7870	528.9	7860	529	7775	529.1	7723.33	529.4	7636.67	529.5	7288.33
528.7	7928.33	528.8	7658.33	528.9	7540	529	7510	529.3	7493.33	529.4	6913.33
528.6	7756.67	528.7	7573.33	528.8	7420	528.9	7506.67	529.2	7171.67	529.3	7125
528.5	7630	528.6	7743.33	528.7	7401.67	528.8	7405	529.1	7246.67	529.2	7091.67
528.4	7700	528.5	7378.33	528.6	7618.33	528.7	7201.67	529	7318.33	529.1	7171.67
528.3	7670	528.4	7551.67	528.5	7290	528.6	7371.67	528.9	7210	529	7090
528.2	7503.33	528.3	7270	528.4	7223.33	528.5	7281.67	528.8	6980	528.9	6960
528.1	7328.33	528.2	7176.67	528.3	7266.67	528.4	7241.67	528.7	7175	528.8	6923.33
528	7216.67	528.1	7143.33	528.2	7101.67	528.3	7101.67	528.6	6923.33	528.7	6841.67
527.9	7291.67	528	7160	528.1	7183.33	528.2	7148.33	528.5	6938.33	528.6	6826.67
527.8	7093.33	527.9	7278.33	528	7146.67	528.1	7148.33	528.4	6951.67	528.5	6831.67
527.7	7126.67	527.8	7001.67	527.9	7008.33	528	7035	528.3	7193.33	528.4	6915
527.6	7168.33	527.7	7173.33	527.8	6981.67	527.9	6923.33	528.2	6991.67	528.3	6806.67
527.5	7171.67	527.6	7166.67	527.7	6996.67	527.8	7048.33	528.1	6978.33	528.2	6776.67
527.4	7006.67	527.5	6915	527.6	7175	527.7	6906.67	528	6981.67	528.1	6668.33
527.3	7046.67	527.4	7105	527.5	7006.67	527.6	6771.67	527.9	6870	528	6783.33
527.2	6930	527.3	7093.33	527.4	7001.67	527.5	6850	527.8	6903.33	527.9	6728.33
527.1	6915	527.2	6931.67	527.3	6865	527.4	6883.33	527.7	6880	527.8	6745
527	7070	527.1	7038.33	527.2	7136.67	527.3	6698.33	527.6	6975	527.7	6836.67
526.9	7110	527	6861.67	527.1	6793.33	527.2	6970	527.5	6705	527.6	6530
526.8	6821.67	526.9	6935	527	6871.67	527.1	6841.67	527.4	6956.67	527.5	6923.33
526.7	7005	526.8	6840	526.9	6793.33	527	6918.33	527.3	6883.33	527.4	6633.33
526.6	6913.33	526.7	6933.33	526.8	6716.67	526.9	6928.33	527.2	6801.67	527.3	6538.33
526.5	7250	526.6	7033.33	526.7	6876.67	526.8	6625	527.1	6866.67	527.2	6465
526.4	7016.67	526.5	6873.33	526.6	6815	526.7	6670	527	6910	527.1	6758.33
526.3	6851.67	526.4	6885	526.5	6711.67	526.6	6730	526.9	6725	527	6626.67
526.2	6753.33	526.3	6966.67	526.4	6781.67	526.5	6790	526.8	6770	526.9	6665
526.1	6970	526.2	6890	526.3	6770	526.4	6665	526.7	6743.33	526.8	6435
526	6916.67	526.1	6978.33	526.2	6850	526.3	6830	526.6	6836.67	526.7	6671.67
525.9	6838.33	526	6698.33	526.1	6641.67	526.2	6858.33	526.5	6803.33	526.6	6428.33
525.8	6900	525.9	6805	526	6990	526.1	6728.33	526.4	6636.67	526.5	6658.33
525.7	6853.33	525.8	6700	525.9	6736.67	526	6695	526.3	6740	526.4	6516.67
525.6	6958.33	525.7	6928.33	525.8	6758.33	525.9	6826.67	526.2	6745	526.3	6651.67
525.5	6710	525.6	6695	525.7	6693.33	525.8	6736.67	526.1	6743.33	526.2	6765
525.4	6925	525.5	6883.33	525.6	6676.67	525.7	6910	526	6658.33	526.1	6818.33
525.3	6953.33	525.4	6863.33	525.5	6806.67	525.6	6581.67	525.9	6816.67	526	6521.67
525.2	6845	525.3	6765	525.4	6796.67	525.5	6703.33	525.8	6711.67	525.9	6618.33
525.1	6961.67	525.2	6728.33	525.3	6743.33	525.4	6873.33	525.7	6675	525.8	6565
525	6943.33	525.1	6670	525.2	6560	525.3	6671.67	525.6	6775	525.7	6716.67
524.9	6965	525	6883.33	525.1	6633.33	525.2	6786.67	525.5	6785	525.6	6713.33
524.8	7118.33	524.9	6673.33	525	6825	525.1	6911.67	525.4	6676.67	525.5	6663.33
524.7	6810	524.8	6671.67	524.9	6631.67	525	6731.67	525.3	6635	525.4	6615
524.6	6743.33	524.7	6833.33	524.8	6725	524.9	6543.33	525.2	6678.33	525.3	6513.33
524.5	6801.67	524.6	6851.67	524.7	6645	524.8	6720	525.1	6596.67	525.2	6695
524.4	6953.33	524.5	6791.67	524.6	6758.33	524.7	6960	525	6880	525.1	6616.67
524.3	6968.33	524.4	7046.67	524.5	6901.67	524.6	6571.67	524.9	6665	525	6611.67
524.2	6760	524.3	6765	524.4	6733.33	524.5	6711.67	524.8	6701.67	524.9	6603.33
524.1	7111.67	524.2	6901.67	524.3	6581.67	524.4	6810	524.7	6756.67	524.8	6695
524	6896.67	524.1	6840	524.2	6691.67	524.3	6748.33	524.6	6923.33	524.7	6788.33
523.9	6986.67	524	6870	524.1	6753.33	524.2	6885	524.5	6670	524.6	6743.33
523.8	7168.33	523.9	6850	524	6948.33	524.1	6656.67	524.4	6605	524.5	6740
523.7	6873.33	523.8	6681.67	523.9	6855	524	6836.67	524.3	6610	524.4	6613.33
523.6	6910	523.7	6805	523.8	6886.67	523.9	6598.33	524.2	6975	524.3	6676.67
523.5	6996.67	523.6	7020	523.7	6830	523.8	6878.33	524.1	6775	524.2	6681.67
523.4	7088.33	523.5	6848.33	523.6	6651.67	523.7	6685	524	6818.33	524.1	6840
523.3	6950	523.4	6858.33	523.5	6853.33	523.6	6875	523.9	6681.67	524	6790
523.2	6915	523.3	6896.67	523.4	6906.67	523.5	6768.33	523.8	6771.67	523.9	6576.67
523.1	7001.67	523.2	6938.33	523.3	6685	523.4	7008.33	523.7	6735	523.8	6470
523	7043.33	523.1	6905	523.2	6803.33	523.3	6648.33	523.6	6773.33	523.7	6633.33
522.9	6853.33	523	6921.67	523.1	6836.67	523.2	6928.33	523.5	6650	523.6	6606.67
522.8	6825	522.9	6885	523	6900			523.4	6961.67	523.5	6598.33

## Sheet: Figure 3e
2 mins								4 mins								6 mins
Binding Energy (eV)	Intensity							Binding Energy (eV)	Intensity							Binding Energy (eV)	Intensity
	Raw	Fit	Baseline	C-C/C=C	C-O	C=O	π-π		Raw	Fit	Baseline	C-C/C=C	C-O	C=O	π-π		Raw	Fit	Baseline	C-C/C=C	C-O	C=O	π-π
296	5108.33	5297.06	5108.33	5145.58	5124.87	5142.2	5209.42	296	4996.67	5136.78	4996.67	5035.02	5017.3	5022.8	5051.66	296	4698.33	4795.12	4698.33	4734.83	4728.19	4716.48	4710.62
295.9	5095	5306.31	5108.33	5146.25	5125.21	5143.03	5216.82	295.9	4925	5141.72	4996.67	5035.71	5017.73	5023.44	5054.84	295.9	4811.67	4797.26	4698.33	4735.49	4728.79	4716.92	4711.06
295.8	5263.33	5316.58	5108.37	5146.98	5125.6	5143.94	5225.18	295.8	5146.67	5147.33	4996.87	5036.63	5018.37	5024.3	5058.64	295.8	4778.33	4799.17	4698.02	4735.86	4729.1	4717.06	4711.22
295.7	5158.33	5327.45	5107.92	5147.24	5125.51	5144.39	5234.07	295.7	5080	5152.84	4996.44	5036.93	5018.4	5024.56	5062.28	295.7	4630	4801.25	4697.81	4736.34	4729.52	4717.32	4711.5
295.6	5325	5339.85	5107.78	5147.82	5125.74	5145.17	5244.44	295.6	5053.33	5159.16	4996.2	5037.44	5018.63	5025.04	5066.66	295.6	4793.33	4803.81	4697.99	4737.23	4730.35	4717.99	4712.21
295.5	5495	5353.12	5107.15	5147.95	5125.5	5145.51	5255.6	295.5	4960	5166.26	4996.04	5038.05	5018.95	5025.61	5071.77	295.5	4920	4806.03	4697.73	4737.71	4730.77	4718.24	4712.5
295.4	5258.33	5367.41	5106.02	5147.59	5124.78	5145.4	5267.71	295.4	5378.33	5174.44	4996.15	5038.95	5019.55	5026.48	5077.88	295.4	4898.33	4807.99	4697.12	4737.86	4730.86	4718.16	4712.48
295.3	5411.67	5384.04	5105.58	5147.95	5124.75	5146	5282.09	295.3	5205	5182.34	4995.05	5038.68	5018.98	5026.19	5083.65	295.3	4763.33	4810.12	4696.58	4738.09	4731.03	4718.16	4712.56
295.2	5565	5402.05	5104.7	5147.88	5124.29	5146.2	5297.77	295.2	5343.33	5191.78	4994.45	5038.92	5018.91	5026.42	5090.89	295.2	4705	4812.71	4696.4	4738.71	4731.59	4718.55	4713.05
295.1	5405	5421.62	5103.36	5147.38	5123.4	5146	5314.93	295.1	5398.33	5202.02	4993.46	5038.79	5018.47	5026.29	5098.85	295.1	4810	4815.59	4696.37	4739.51	4732.34	4719.11	4713.75
295	5550	5443.84	5102.49	5147.37	5122.98	5146.31	5334.65	295	5411.67	5213.45	4992.3	5038.52	5017.88	5026.03	5107.93	295	4913.33	4818.31	4696.06	4740.05	4732.82	4719.42	4714.22
294.9	5525	5468.01	5101.19	5146.97	5122.16	5146.24	5356.22	294.9	5295	5226.36	4991.11	5038.24	5017.27	5025.77	5118.39	294.9	4941.67	4820.89	4695.47	4740.33	4733.04	4719.47	4714.46
294.8	5568.33	5494.81	5099.97	5146.66	5121.42	5146.29	5380.34	294.8	5316.67	5241.29	4990.24	5038.32	5017.02	5025.88	5130.79	294.8	4921.67	4823.55	4694.8	4740.55	4733.22	4719.47	4714.71
294.7	5756.67	5524.23	5098.61	5146.24	5120.57	5146.26	5406.98	294.7	5265	5258.05	4989.31	5038.36	5016.72	5025.96	5144.93	294.7	5018.33	4826.44	4694.18	4740.86	4733.47	4719.54	4715.1
294.6	5680	5556.07	5096.7	5145.31	5119.19	5145.75	5435.93	294.6	5455	5277.06	4988.52	5038.57	5016.58	5026.24	5161.22	294.6	4735	4829.26	4693.3	4740.93	4733.49	4719.38	4715.34
294.5	5640	5591.28	5095.01	5144.63	5118.04	5145.51	5468.14	294.5	5450	5297.84	4987.19	5038.28	5015.93	5026.01	5179.19	294.5	4786.67	4833.08	4693.19	4741.8	4734.32	4720.02	4716.49
294.4	5800	5629.93	5093.44	5144.08	5117.03	5145.45	5503.68	294.4	5336.67	5321.18	4985.87	5038.02	5015.31	5025.84	5199.61	294.4	4933.33	4837.03	4692.93	4742.56	4735.03	4720.56	4717.67
294.3	5823.33	5671.63	5091.39	5143.1	5115.57	5144.99	5542.14	294.3	5431.67	5347.61	4984.87	5038.12	5015.04	5026.05	5223.01	294.3	4861.67	4840.89	4692.27	4742.95	4735.38	4720.72	4718.66
294.2	5760	5716.92	5089.27	5142.09	5114.05	5144.52	5584.06	294.2	5418.33	5376.77	4983.59	5037.98	5014.52	5026.03	5249.02	294.2	4731.67	4845.32	4691.81	4743.57	4735.96	4721.12	4720.11
294.1	5741.67	5766.23	5087.33	5141.28	5112.74	5144.32	5629.87	294.1	5543.33	5409.21	4982.35	5037.91	5014.06	5026.11	5278.19	294.1	4896.67	4850.54	4691.71	4744.58	4736.93	4721.91	4722.25
294	5968.33	5819.55	5085.43	5140.56	5111.5	5144.24	5679.55	294	5438.33	5444.76	4980.75	5037.52	5013.28	5025.89	5310.33	294	5010	4855.86	4691.15	4745.17	4737.48	4722.29	4724.35
293.9	6008.33	5876.27	5082.87	5139.22	5109.62	5143.58	5732.47	293.9	5590	5484.27	4979.44	5037.46	5012.82	5026.02	5346.3	293.9	4931.67	4861.5	4690.28	4745.49	4737.77	4722.41	4726.66
293.8	6125	5937.01	5080.19	5137.79	5107.64	5142.9	5789.26	293.8	5541.67	5527.23	4977.7	5037.01	5011.95	5025.8	5385.57	293.8	4936.67	4868.14	4689.62	4746.06	4738.32	4722.78	4729.84
293.7	5893.33	6001.58	5077.17	5136.06	5105.35	5141.97	5849.7	293.7	5693.33	5574.36	4976.09	5036.73	5011.26	5025.77	5428.86	293.7	4806.67	4875.69	4688.95	4746.66	4738.89	4723.19	4733.79
293.6	6098.33	6071.03	5074.8	5135.04	5103.75	5141.81	5914.85	293.6	5648.33	5625.26	4974.04	5036.07	5010.16	5025.4	5475.77	293.6	4985	4884.72	4688.63	4747.65	4739.87	4724	4739.08
293.5	6120	6144.06	5071.84	5133.46	5101.58	5141.16	5983.37	293.5	5900	5680.6	4972.12	5035.57	5009.23	5025.23	5526.93	293.5	4873.33	4894.6	4687.82	4748.21	4740.41	4724.38	4745.06
293.4	6263.33	6221.11	5068.8	5131.86	5099.37	5140.57	6055.72	293.4	5803.33	5739.6	4969.47	5034.4	5007.61	5024.43	5581.57	293.4	4876.67	4906.38	4687.31	4749.11	4741.31	4725.13	4752.79
293.3	6385	6301.73	5065.34	5129.88	5096.77	5139.69	6131.41	293.3	5931.67	5803.28	4967.09	5033.55	5006.31	5023.99	5640.7	293.3	4941.67	4920.03	4686.8	4750.05	4742.25	4725.93	4762.21
293.2	6368.33	6385.77	5061.52	5127.6	5093.85	5138.59	6210.29	293.2	5833.33	5870.95	4964.34	5032.38	5004.68	5023.3	5703.61	293.2	4900	4935.7	4686.1	4750.86	4743.07	4726.62	4773.46
293.1	6746.67	6473.48	5057.73	5125.41	5091	5137.69	6292.58	293.1	5900	5943.22	4961.86	5031.54	5003.37	5022.99	5770.89	293.1	4961.67	4954.02	4685.52	4751.84	4744.06	4727.51	4787.18
293	6533.33	6563.43	5052.84	5122.17	5087.09	5135.87	6376.83	293	5975	6019.45	4959.18	5030.56	5001.91	5022.62	5841.89	293	5036.67	4975.09	4684.77	4752.71	4744.96	4728.31	4803.43
292.9	6778.33	6656.99	5048.56	5119.59	5083.83	5134.85	6464.39	292.9	6070	6099.4	4956.28	5029.43	5000.29	5022.18	5916.34	292.9	4936.67	4999.26	4683.81	4753.43	4745.72	4728.99	4822.56
292.8	6823.33	6752.49	5043.55	5116.36	5079.89	5133.35	6553.53	292.8	6190	6182.74	4953.1	5028.08	4998.44	5021.63	5993.9	292.8	4985	5027.39	4683.12	4754.48	4746.82	4730.05	4845.4
292.7	6730	6850.05	5038.39	5113.05	5075.85	5131.95	6644.36	292.7	6250	6269.03	4949.57	5026.45	4996.31	5020.91	6074.07	292.7	4956.67	5059.44	4682.3	4755.47	4747.86	4731.09	4871.92
292.6	6908.33	6949.66	5033.49	5110.07	5072.12	5131.13	6736.81	292.6	6285	6358.06	4945.86	5024.71	4994.06	5020.23	6156.64	292.6	5191.67	5096.02	4681.55	4756.6	4749.07	4732.34	4902.67
292.5	7158.33	7049.99	5028.06	5106.63	5067.92	5130.13	6829.5	292.5	6420	6449.39	4942.04	5022.94	4991.77	5019.7	6241.1	292.5	5251.67	5136.7	4680.16	4757.16	4749.72	4733.1	4937.21
292.4	7115	7150.3	5021.89	5102.53	5063.03	5128.81	6921.59	292.4	6453.33	6542.19	4937.82	5020.85	4989.15	5019.08	6326.57	292.4	5203.33	5182.22	4678.61	4757.63	4750.29	4733.87	4976.25
292.3	7090	7250.85	5015.83	5098.62	5058.32	5128.12	7013.27	292.3	6610	6636.12	4933.49	5018.74	4986.51	5018.7	6412.65	292.3	5221.67	5233.05	4677.18	4758.31	4751.09	4734.98	5020.2
292.2	7093.33	7350.94	5009.82	5094.85	5053.73	5128.1	7103.71	292.2	6715	6730.13	4928.71	5016.26	4983.48	5018.31	6498.2	292.2	5273.33	5289.07	4675.69	4759.02	4751.95	4736.28	5068.9
292.1	7431.67	7449.94	5003.78	5091.14	5049.18	5128.82	7192.15	292.1	6650	6823.71	4923.61	5013.56	4980.24	5018.13	6582.61	292.1	5405	5350.16	4674.07	4759.68	4752.77	4737.74	5122.18
292	7436.67	7546.22	4996.75	5086.54	5043.71	5129.47	7276.76	292	6871.67	6916.55	4918.68	5011.13	4977.26	5018.77	6665.44	292	5508.33	5415.91	4672.08	4760.07	4753.34	4739.19	5179.53
291.9	7481.67	7640.13	4989.69	5082	5038.29	5131.22	7357.68	291.9	7161.67	7007.05	4913.11	5008.16	4973.74	5019.55	6744.93	291.9	5455	5486.06	4669.8	4760.27	4753.76	4740.81	5240.62
291.8	7406.67	7730.97	4982.47	5077.42	5032.81	5134.22	7433.93	291.8	7056.67	7094.22	4906.69	5004.46	4969.48	5020.46	6819.9	291.8	5490	5560.57	4667.66	4760.72	4754.44	4743.11	5305.28
291.7	7863.33	7818.52	4975.45	5073.15	5027.61	5139.13	7504.96	291.7	6975	7178.37	4900.56	5001.16	4965.62	5022.84	6890.42	291.7	5775	5638.52	4665.42	4761.18	4755.18	4745.97	5372.46
291.6	7860	7900.83	4967.08	5067.66	5021.18	5144.82	7568.41	291.6	7325	7258.73	4894.63	4998.2	4962.1	5026.91	6955.43	291.6	5806.67	5718.49	4662.4	4760.97	4755.28	4748.88	5440.56
291.5	7800	7978.84	4958.7	5062.29	5014.83	5153.07	7624.75	291.5	7465	7333.36	4887.7	4994.35	4957.7	5031.75	7012.66	291.5	5713.33	5800.21	4659.28	4760.8	4755.45	4752.71	5509.1
291.4	8121.67	8052.47	4950.47	5057.2	5008.76	5164.62	7673.32	291.4	7400	7402.27	4880.34	4990.23	4953.02	5038.35	7061.7	291.4	5853.33	5882.96	4656.41	4761	4756.05	4758.03	5577.11
291.3	8215	8120.54	4941.29	5051.29	5001.85	5179	7712.26	291.3	7421.67	7465.58	4873.15	4986.41	4948.67	5047.77	7102.18	291.3	6105	5964.93	4653.15	4760.96	4756.44	4764.48	5642.49
291.2	8170	8183.81	4931.81	5045.25	4994.78	5197.63	7741.57	291.2	7465	7522.75	4865.88	4982.68	4944.4	5060.28	7133.03	291.2	6048.33	6044.55	4649.19	4760.37	4756.35	4772.09	5703.33
291.1	8105	8243.06	4922.43	5039.47	4987.96	5221.81	7761.1	291.1	7545	7573.7	4858.46	4978.96	4940.16	5076.46	7153.5	291.1	6100	6121.45	4645.38	4760.09	4756.61	4782.07	5758.83
291	8556.67	8298.91	4913.21	5034.02	4981.46	5252.58	7770.47	291	7645	7618.52	4850.79	4975.18	4935.88	5096.91	7162.93	291	6256.67	6194.07	4641.42	4759.82	4756.96	4794.59	5806.95
290.9	8511.67	8350.71	4902.65	5027.43	4973.79	5289.55	7767.9	290.9	7526.67	7657.64	4842.82	4971.28	4931.49	5122.38	7160.93	290.9	6290	6261	4637.02	4759.31	4757.12	4809.88	5845.75
290.8	8473.33	8401.03	4892.2	5021.13	4966.41	5335.38	7754.72	290.8	7783.33	7692.47	4835.16	4967.9	4927.65	5154.38	7148.01	290.8	6236.67	6321.68	4632.52	4758.88	4757.45	4828.84	5874.06
290.7	8606.67	8451.22	4881.83	5015.12	4959.32	5391.34	7730.93	290.7	7720	7723.06	4826.74	4963.97	4923.31	5192.78	7123.21	290.7	6331.67	6375.78	4628.15	4758.78	4758.21	4852.36	5890.87
290.6	8880	8502.44	4871.04	5008.92	4952.02	5458.38	7696.25	290.6	7646.67	7751.72	4818.48	4960.44	4919.4	5239.58	7087.75	290.6	6400	6422.84	4623.51	4758.64	4759.02	4880.75	5894.95
290.5	8533.33	8556.12	4859.43	5002.14	4944.15	5537.5	7650.62	290.5	7771.67	7780.12	4810.41	4957.34	4915.97	5295.86	7042.18	290.5	6326.67	6463.36	4618.67	4758.54	4759.98	4914.85	5886
290.4	8643.33	8616.04	4848.79	4996.59	4937.5	5631.97	7596.35	290.4	7786.67	7809.56	4801.96	4954.13	4912.48	5362.19	6986.64	290.4	6296.67	6498.74	4614.02	4758.88	4761.49	4955.85	5864.57
290.3	8700	8682.97	4837.8	4990.96	4930.8	5741.89	7532.72	290.3	7901.67	7842.34	4793.44	4951.13	4909.28	5439.98	6922.26	290.3	6540	6530.42	4609.43	4759.55	4763.48	5004.45	5831.24
290.2	8871.67	8759.14	4826.61	4985.44	4924.2	5868.71	7460.62	290.2	8126.67	7880.2	4784.57	4948.08	4906.12	5530	6849.72	290.2	6643.33	6559.65	4604.17	4759.84	4765.24	5060.73	5786.37
290.1	8958.33	8846.31	4814.9	4979.7	4917.43	6013.4	7380.46	290.1	8155	7924.93	4775.03	4944.7	4902.72	5632.97	6769.65	290.1	6578.33	6589.13	4598.62	4760.14	4767.19	5125.91	5731.74
290	8753.33	8946.59	4802.89	4974.02	4910.75	6177.16	7293.34	290	8035	7979.03	4765.39	4941.56	4899.67	5750.3	6683.66	290	6620	6621.73	4593.23	4760.95	4769.83	5201.19	5669.44
289.9	9020	9062.46	4791.45	4969.27	4905.06	6361.52	7200.97	289.9	8116.67	8044.7	4756.05	4939.11	4897.46	5883.08	6593.21	289.9	6806.67	6659.63	4587.71	4761.99	4772.93	5286.94	5600.9
289.8	9373.33	9193.86	4779.2	4964.11	4899.02	6565.51	7102.84	289.8	8311.67	8122.94	4746.46	4936.81	4895.57	6031.18	6498.76	289.8	6780	6704.75	4581.66	4762.89	4776.15	5383.29	5527.4
289.7	9568.33	9341.37	4765.9	4958.32	4892.43	6788.71	6999.6	289.7	8260	8214.63	4736.29	4934.37	4893.73	6194.38	6401	289.7	6815	6759.73	4575.67	4764.27	4780.15	5491.15	5451.18
289.6	9533.33	9505.94	4751.99	4952.39	4885.82	7031.18	6892.51	289.6	8370	8321.39	4726.23	4932.53	4892.72	6373.3	6301.52	289.6	6871.67	6826.24	4569.57	4766	4784.86	5610.56	5373.54
289.5	9781.67	9688.01	4738.14	4947.04	4879.91	7292.41	6783.07	289.5	8666.67	8443.19	4715.83	4930.87	4892.18	6566.84	6200.78	289.5	7045	6905.61	4563.3	4768.06	4790.34	5741.32	5295.81
289.4	9896.67	9885.98	4723.53	4941.47	4873.97	7569.9	6671.24	289.4	8655	8579.46	4704.55	4928.9	4891.68	6773.46	6099.08	289.4	7300	6998.54	4556.54	4770.16	4796.41	5882.71	5218.89
289.3	10161.7	10098.8	4708.55	4936.12	4868.46	7861.69	6558.17	289.3	8755	8730.55	4693.28	4927.53	4892.24	6992.56	5998.05	289.3	7258.33	7105.34	4549.07	4772.13	4803.06	6033.79	5143.57
289.2	10391.7	10323.8	4692.75	4930.6	4863.07	8164.27	6444.13	289.2	8811.67	8895.07	4681.69	4926.52	4893.73	7221.78	5898.09	289.2	7266.67	7226.9	4541.69	4774.83	4811.38	6194.24	5071.53
289.1	10615	10558.5	4676.25	4925.09	4858.06	8474.31	6329.82	289.1	8993.33	9071.72	4669.9	4926.04	4896.56	7458.92	5799.88	289.1	7275	7362.84	4534.27	4778.19	4821.62	6362.59	5003.25
289	10973.3	10799.5	4659.05	4919.65	4853.64	8787.45	6215.89	289	9193.33	9258.11	4657.56	4925.81	4900.74	7700.6	5703.63	289	7593.33	7512.39	4526.8	4782.26	4834.33	6536.96	4939.24
288.9	10945	11042.3	4640.76	4913.98	4849.69	9098.39	6102.47	288.9	9371.67	9451.84	4644.61	4925.84	4906.8	7943.29	5609.75	288.9	7583.33	7673.68	4518.45	4786.28	4849.44	6714.34	4878.98
288.8	11265	11283.5	4622.5	4909.27	4847.77	9402.76	5991.18	288.8	9556.67	9650.38	4631.12	4926.29	4915.62	8183.16	5518.68	288.8	7986.67	7846.36	4510.1	4791.22	4868.9	6893.03	4823.51
288.7	11605	11517.2	4603.26	4904.6	4847.46	9693.5	5881.45	288.7	9608.33	9850.95	4617.06	4927.22	4928.43	8415.77	5430.72	288.7	7825	8027.93	4500.63	4796.03	4893.07	7068.97	4771.75
288.6	11485	11738.7	4582.98	4900.02	4849.69	9964.35	5773.56	288.6	9848.33	10051.6	4602.82	4929.12	4947.48	8636.96	5346.46	288.6	8186.67	8218.85	4491.57	4802.38	4925.52	7240.56	4725.1
288.5	11648.3	11944.4	4562.99	4896.99	4857.26	10209.9	5669.16	288.5	10206.7	10249.6	4587.85	4931.59	4974.88	8841.15	5265.54	288.5	8148.33	8416.77	4481.51	4808.94	4967.56	7402.83	4681.97
288.4	11848.3	12129.4	4542.46	4894.8	4871.57	10422.7	5567.71	288.4	10400	10443.7	4571.81	4934.42	5014.11	9022.89	5187.73	288.4	8351.67	8622.55	4471.52	4816.94	5023.84	7553.15	4643.18
288.3	12103.3	12291	4521.3	4893.52	4895.88	10596.3	5469.3	288.3	10226.7	10634.7	4555.17	4938.23	5070.9	9177.58	5113.53	288.3	8661.67	8836.18	4460.95	4825.87	5098.37	7687.06	4607.75
288.2	12240	12428.4	4499.34	4893.14	4934.83	10724.5	5373.95	288.2	10505	10826.1	4538.99	4944.23	5153.38	9301.44	5044	288.2	8850	9059.19	4449.51	4835.6	5196.65	7800.44	4575.03
288.1	12331.7	12544.2	4476.92	4894.23	4995.66	10803.1	5282.06	288.1	11096.7	11021.9	4521.96	4951.38	5269.56	9389.04	4977.76	288.1	8986.67	9295.51	4437.52	4846.67	5326.3	7890.13	4544.97
288	12475	12644.9	4454.17	4897.13	5087.8	10828.7	5193.85	288	11276.7	11229.5	4503.19	4958.98	5430.17	9436.05	4913.83	288	9480	9550.54	4425.13	4859.44	5496.06	7953.09	4517.35
287.9	12650	12741.1	4430.94	4901.95	5223.28	10799.5	5109.18	287.9	11326.7	11462	4483.86	4968.5	5650.44	9441.44	4853.24	287.9	9755	9830.75	4411.36	4873.2	5714.95	7985.86	4490.82
287.8	12671.7	12848.4	4407.13	4908.93	5417.31	10715.6	5027.95	287.8	11635	11735.4	4464.33	4980.6	5946.91	9404.72	4796.19	287.8	10105	10146.3	4396.81	4888.84	5994.79	7987.43	4465.64
287.7	13126.7	12987.7	4383.2	4918.83	5688.36	10579.6	4950.55	287.7	12460	12067.2	4443.87	4994.93	6336.34	9325.76	4741.77	287.7	10456.7	10508.4	4381.26	4906.5	6347.31	7957.03	4441.28
287.6	13361.7	13182.4	4357.87	4930.85	6055.69	10393.8	4875.61	287.6	12845	12476.2	4420.99	5010.43	6835.4	9205.05	4688.27	287.6	11196.7	10930.1	4364.71	4926.6	6785.05	7895.17	4417.45
287.5	13945	13459.5	4331.79	4946.11	6540.94	10164.1	4803.68	287.5	13363.3	12983.5	4396.94	5028.87	7461.72	9047.01	4636.75	287.5	11546.7	11424.1	4346.1	4948.56	7318.69	7802.35	4392.83
287.4	14271.7	13844	4303.95	4964.19	7162.78	9895.31	4733.61	287.4	13865	13606.2	4371.35	5050.46	8227.86	8855.37	4586.57	287.4	12388.3	12004.5	4326.48	4974.01	7959.6	7682.08	4368.26
287.3	15075	14359.3	4275.08	4986.53	7937.33	9594.71	4665.98	287.3	14695	14356.5	4344.26	5076.01	9140.77	8634.89	4537.58	287.3	13280	12681.2	4304.52	5002.31	8714.12	7536.14	4342.2
287.2	15668.3	15018.9	4243.8	5012.66	8870.69	9267.68	4599.26	287.2	15491.7	15237.2	4314.71	5105.5	10197.5	8389.73	4488.59	287.2	13885	13461.9	4280.07	5034.19	9585.58	7367.99	4314.36
287.1	16358.3	15828.2	4210.71	5044.4	9960.8	8921.24	4533.84	287.1	16395	16242.8	4282.81	5140.34	11386.5	8124.96	4439.47	287.1	14981.7	14351.2	4253.91	5071.59	10573.9	7182.1	4285.36
287	16548.3	16777.1	4175.52	5083.17	11189.7	8561.48	4469.28	287	17491.7	17354.4	4248.24	5182.06	12682	7845.33	4389.71	287	15843.3	15345.3	4224.69	5114.77	11669.9	6980.96	4253.75
286.9	17895	17841.8	4139.69	5133.01	12525.3	8195.73	4406.82	286.9	18286.7	18540.1	4210.45	5232.99	14044.9	7555.03	4338.53	286.9	16763.3	16435.9	4193.04	5166.8	12859.2	6768.94	4220.08
286.8	18793.3	18977.2	4099.84	5194.81	13913	7825.98	4342.91	286.8	19483.3	19757.5	4170.27	5298.67	15423.8	7259.32	4286.6	286.8	17498.3	17607.6	4158.8	5231.44	14119.1	6549.37	4184.1
286.7	19631.7	20128.1	4057.29	5276.98	15285.9	7458.4	4278.68	286.7	20541.7	20952	4126.56	5385.85	16752.1	6961.12	4232.58	286.7	18921.7	18839.6	4122.46	5315.77	15418.9	6326.05	4146.26
286.6	20410	21228.5	4012.18	5391.95	16561.9	7097.08	4214.07	286.6	21558.3	22066	4079.72	5508.42	17955.8	6664.19	4176.69	286.6	19398.3	20106.5	4082.15	5429.35	16719.1	6099.9	4104.63
286.5	21591.7	22208.4	3964.68	5560.43	17647.2	6745.79	4149.08	286.5	22416.7	23043	4029.83	5688.85	18952.9	6371.77	4118.9	286.5	20758.3	21386.7	4040.43	5594.04	17976	5876.13	4061.74
286.4	22188.3	23007.6	3913.63	5814.93	18445	6406.19	4082.37	286.4	23273.3	23842	3977.35	5963.65	19664	6086.87	4059.5	286.4	21643.3	22660.1	3994.89	5839.39	19135.7	5654.53	4015.15
286.3	23120	23599.2	3860.7	6209.99	18873.7	6082.14	4015.45	286.3	23805	24454.3	3922.28	6388.59	20022.6	5811.53	3998.37	286.3	23091.7	23924.9	3946.82	6217.44	20143.6	5438.23	3966.13
286.2	23978.3	24009.7	3804.91	6823.19	18879.7	5774.31	3947.19	286.2	24766.7	24924.3	3865.53	7046.09	19990.2	5548.3	3936.31	286.2	24288.3	25201.3	3894.66	6803.04	20942	5227.17	3913.11
286.1	24518.3	24343.9	3746.48	7765.75	18456.3	5483.72	3877.63	286.1	25631.7	25362.8	3805.88	8048.28	19563.2	5296.91	3871.99	286.1	25948.3	26549.7	3839.11	7706.13	21481.2	5023.02	3856.76
286	25525	24788.5	3686.32	9183.23	17644.8	5211.81	3807.57	286	26630	25950.9	3743.58	9540.61	18777.1	5058.36	3805.59	286	27471.7	28074.1	3778.89	9069.65	21720	4825.29	3795.8
285.9	26981.7	25592.6	3623.06	11248.6	16520.5	4957.18	3735.5	285.9	27941.7	26924.4	3678.26	11694.6	17695.4	4832.52	3736.65	285.9	30210	29930.2	3714.35	11070	21637.9	4634.77	3730.57
285.8	28400	27036.8	3555.41	14149.2	15175.8	4718.07	3660.01	285.8	30073.3	28543.4	3609.01	14691.7	16396.1	4618.38	3664.19	285.8	33171.7	32309.3	3642.18	13897.3	21232.6	4448.24	3657.76
285.7	29851.7	29389.6	3483.45	18058.5	13706.5	4493.86	3581.08	285.7	32400	31050.5	3533.48	18692.7	14959.3	4413.23	3585.81	285.7	36660	35415.9	3561.74	17732.1	20527.3	4264.97	3576.72
285.6	33481.7	32858.8	3407.07	23100	12198.2	4283.28	3498.5	285.6	34905	34630.4	3451.09	23807.2	13459.8	4215.78	3500.87	285.6	41318.3	39422.2	3471.58	22706.8	19561.1	4083.09	3485.99
285.5	37451.7	37528.9	3319.96	29286.4	10717.7	4078.84	3405.86	285.5	39118.3	39353.6	3361.32	30040	11964	4024.71	3408.81	285.5	46373.3	44406.5	3368.49	28847.9	18382.8	3898.9	3382.36
285.4	42038.3	43326.7	3221.1	36490	9319.79	3878.14	3302.07	285.4	43873.3	45130.2	3259.26	37248.3	10520.9	3834.15	3304.69	285.4	52200	50305.1	3251.34	36036.3	17047.5	3710.62	3264.72
285.3	47891.7	49980.4	3108.67	44401.9	8041.37	3677.93	3185.23	285.3	49665	51686.1	3143.34	45118.6	9169.1	3641.46	3186.9	285.3	58218.3	56867.1	3118.01	43966.4	15608.4	3515.37	3130.9
285.2	53748.3	57003.1	2978.96	52514.5	6900.83	3473.05	3051.57	285.2	55008.3	58544.1	3010.57	53148.2	7932.63	3442.55	3052.41	285.2	63618.3	63635.2	2967.92	52130.2	14116.6	3311.78	2980.36
285.1	59735	63720.4	2831.92	60148.7	5904.49	3261.97	2900.97	285.1	61780	65052.6	2862.16	60673.2	6825.94	3237.49	2902.43	285.1	69040	69964	2802.71	59839.1	12617.7	3100.63	2814.72
285	65708.3	69301.9	2667.1	66480	5047.3	3042.89	2732.95	285	67313.3	70408.9	2694	66888.9	5848.09	3021.09	2732.83	285	73726.7	75047.5	2622.28	66249.6	11149.9	2881	2633.88
284.9	70908.3	72881	2484.51	70656.9	4315.65	2814.52	2547.47	284.9	72146.7	73788.2	2509.57	70977.5	4996.55	2795.79	2547.06	284.9	76881.7	78040.6	2428.59	70487.7	9744.8	2654.05	2439.81
284.8	73118.3	73759.2	2286.32	72000.6	3692.98	2577.84	2346.65	284.8	73695	74526	2310.81	72287.9	4260.93	2562.53	2347.05	284.8	77105	78265	2225.78	71854.1	8428.42	2423.16	2236.64
284.7	73111.7	71657.6	2081.16	70254.5	3167.05	2340.41	2139.1	284.7	73500	72361.1	2107.08	70575.9	3634.53	2329.79	2142.14	284.7	74846.7	75467.3	2021.82	70081.9	7223.01	2195.56	2032.32
284.6	69921.7	66825.9	1875.43	65690	2723.34	2107.62	1931.18	284.6	70571.7	67533.1	1903.31	66099.9	3104.2	2101.67	1937.28	284.6	69518.3	69934.7	1823.44	65452.4	6141.66	1977.36	1833.61
284.5	64281.7	59934.6	1678.34	58997.3	2352.31	1887.86	1732.07	284.5	64693.3	60684.2	1707.32	59520.6	2660.15	1885.25	1740.25	284.5	63311.7	62379.6	1639.04	58677.7	5193.82	1776.35	1648.89
284.4	55818.3	51825.3	1497.01	51035	2044.93	1687.5	1548.89	284.4	56615	52627.3	1527.56	51667.7	2294.42	1688.35	1559.5	284.4	54178.3	53675.4	1471.05	50635.9	4377.66	1594.46	1480.59
284.3	46476.7	43314.2	1339.67	42632.9	1796.36	1514.13	1389.83	284.3	47276.7	44151.7	1370.33	43345.6	1998.99	1516.72	1401.34	284.3	44886.7	44662.6	1327.47	42175.9	3693.18	1439.24	1336.73
284.2	37433.3	35079.8	1208.94	34480.2	1599.12	1369.85	1257.49	284.2	37616.7	35921.4	1239.31	35230.7	1765.62	1373.56	1269.43	284.2	36126.7	36028.8	1208.82	33996.2	3130.44	1310.81	1217.79
284.1	28113.3	27609.8	1104.02	27072.5	1444.88	1253.4	1151.07	284.1	29310	28419.7	1135.48	27816.2	1585.68	1259.45	1164.77	284.1	27405	28259.8	1113.7	26595.2	2675.87	1207.45	1122.41
284	20595	21209	1025.79	20720.5	1329.16	1165.28	1071.43	284	21956.7	21949.7	1055.07	21413	1448.1	1170.27	1083.55	284	20733.3	21649.4	1042.09	20279	2317.24	1128.84	1050.54
283.9	15048.3	15994.8	969.108	15545.6	1243.11	1100.05	1013.42	283.9	15633.3	16640.7	995.411	16156	1344.71	1103.09	1023.12	283.9	15368.3	16297.8	988.45	15160.2	2037.03	1069.23	996.663
283.8	10993.3	11938.9	928.329	11522.1	1178.56	1051.82	971.394	283.8	11405	12479.5	953.633	12036.3	1268.7	1054.8	980.601	283.8	11351.7	12159.3	949.279	11204.4	1820.64	1024.92	957.259
283.7	8035	8914.67	899.176	8525.49	1129.56	1016.09	941.057	283.7	8638.33	9350.19	923.803	8940.94	1211.32	1019.27	950.064	283.7	8605	9089.97	920.944	8277.36	1654.61	992.126	928.7
283.6	6720	6741.18	878.507	6375.96	1091.89	989.578	919.263	283.6	6921.67	7080.13	901.785	6699.38	1166.51	992.23	927.366	283.6	6680	6893.06	900.013	6191.29	1526.96	967.283	907.555
283.5	5120	5225.26	861.588	4881.23	1060.11	967.408	901.271	283.5	5646.67	5483.67	884.604	5127.4	1129.97	970.57	909.531	283.5	5280	5366.98	884.268	4751.65	1428.46	948.073	891.605
283.4	4421.67	4192.83	849.254	3867.78	1034.58	950.317	887.914	283.4	4438.33	4386.66	871.012	4051.84	1099.59	952.952	895.311	283.4	4466.67	4328.44	872.294	3780.91	1351.98	933.001	879.434
283.3	3751.67	3496.09	838.907	3188.2	1012.4	935.623	876.589	283.3	3871.67	3642.87	860.831	3327.14	1074.59	939.118	884.525	283.3	3881.67	3626.9	862.503	3133.13	1291.42	920.413	869.453
283.2	3323.33	3024.14	830.47	2731.89	993.262	923.188	867.215	283.2	3488.33	3137.21	852.237	2838.66	1052.73	927.185	875.349	283.2	3376.67	3149.42	854.279	2698.88	1242.68	909.644	861.047
283.1	3086.67	2697	823.25	2419.08	976.31	912.264	859.095	283.1	3153.33	2786.75	844.714	2503.82	1033.23	916.584	867.264	283.1	3060	2816.2	847.408	2401.09	1202.89	900.439	854.001
283	2851.67	2461.24	816.694	2196.52	960.869	902.26	851.675	283	2808.33	2535.54	838.124	2266.89	1015.74	907.143	860.134	283	2845	2574.15	841.381	2188.64	1169.59	892.255	847.806
282.9	2621.67	2283.06	810.8	2030.54	946.837	893.141	844.95	282.9	2585	2347.33	832.501	2091.83	1000.16	898.864	853.988	282.9	2536.67	2389.57	835.923	2029.27	1141.08	884.794	842.186
282.8	2445	2141.75	805.555	1900.53	934.117	884.868	838.904	282.8	2388.33	2199.27	827.499	1955.9	986.011	891.376	848.482	282.8	2481.67	2242.33	831.29	1903.93	1116.58	878.292	837.397
282.7	2238.33	2024.89	800.806	1794.16	922.489	877.269	833.384	282.7	2163.33	2077.75	823.045	1845.61	973.139	884.587	843.541	282.7	2303.33	2119.66	826.795	1800.58	1094.67	872.044	832.751
282.6	2023.33	1925.25	796.643	1704.32	911.975	870.413	828.476	282.6	2100	1974.76	819.219	1753.06	961.542	878.563	839.246	282.6	2173.33	2014.66	822.773	1712.88	1075.14	866.374	828.584
282.5	1983.33	1838.61	793.09	1626.81	902.55	864.313	824.205	282.5	1945	1885.08	815.564	1673.11	950.696	872.829	835.136	282.5	1980	1922.9	819.094	1636.79	1057.49	861.141	824.766
282.4	1948.33	1761.78	789.642	1558.52	893.663	858.451	820.063	282.4	1968.33	1806.04	812.34	1603.14	940.807	867.639	831.473	282.4	1905	1841.87	815.931	1570.06	1041.62	856.51	821.468
282.3	1791.67	1692.98	786.286	1497.74	885.259	852.802	816.036	282.3	1766.67	1735.21	809.041	1540.79	931.318	862.475	827.749	282.3	1701.67	1769.41	812.965	1510.76	1027.02	852.152	818.372
282.2	1665	1631.35	783.374	1443.63	877.655	847.711	812.475	282.2	1723.33	1671.92	806.308	1485.43	922.829	857.971	824.605	282.2	1718.33	1704.58	810.544	1458.09	1013.89	848.411	815.825
282.1	1681.67	1575.8	780.821	1395.16	870.731	843.083	809.294	282.1	1625	1614.66	803.69	1435.63	914.846	853.67	821.59	282.1	1550	1645.76	808.071	1410.55	1001.51	844.684	813.231
282	1590	1525.19	778.211	1351.21	864.045	838.498	806.077	282	1526.67	1562.84	801.346	1390.8	907.495	849.722	818.861	282	1520	1592.66	806.05	1367.96	990.294	841.471	811.093
281.9	1413.33	1479.21	775.86	1311.51	857.886	834.262	803.136	281.9	1528.33	1515.81	799.276	1350.35	900.745	846.124	816.418	281.9	1433.33	1544.27	804.106	1329.36	979.796	838.39	809.035
281.8	1411.67	1437.58	774.014	1275.81	852.478	830.618	800.719	281.8	1411.67	1472.73	797.195	1313.47	894.284	842.586	813.976	281.8	1388.33	1500.17	802.391	1294.43	970.109	835.594	807.212
281.7	1375	1399.36	772.167	1243.19	847.295	827.054	798.32	281.7	1371.67	1433.5	795.442	1280.09	888.427	839.442	811.872	281.7	1350	1459.8	800.795	1262.64	961.067	832.966	805.51
281.6	1300	1364.25	770.421	1213.38	842.419	823.667	796.038	281.6	1251.67	1397.49	793.797	1249.59	882.93	836.469	809.888	281.6	1261.67	1422.72	799.299	1233.62	952.604	830.484	803.911
281.5	1225	1332.03	768.887	1186.2	837.945	820.563	793.984	281.5	1223.33	1364.59	792.49	1221.91	878.003	833.892	808.252	281.5	1188.33	1388.72	798.04	1207.19	944.816	828.283	802.552
281.4	1246.67	1302.43	767.566	1161.37	833.859	817.74	792.158	281.4	1131.67	1334.25	791.26	1196.51	873.367	831.448	806.703	281.4	1235	1357.48	796.977	1183.07	937.628	826.32	801.393
281.3	1198.33	1274.93	766.178	1138.4	829.869	814.914	790.281	281.3	1161.67	1306.4	790.289	1173.34	869.188	829.313	805.422	281.3	1063.33	1328.4	795.784	1160.7	930.681	824.266	800.107
281.2	1078.33	1249.5	764.926	1117.27	826.164	812.285	788.554	281.2	1041.67	1280.46	789.229	1151.84	865.104	827.14	804.061	281.2	1081.67	1301.86	795.055	1140.48	924.542	822.714	799.288
281.1	991.667	1226.15	764.019	1098.03	822.94	810.056	787.185	281.1	1113.33	1256.66	788.508	1132.26	861.528	825.352	803.049	281.1	1125	1277.12	794.274	1121.71	918.665	821.144	798.42
281	1153.33	1204.63	763.359	1080.41	820.093	808.13	786.077	281	1031.67	1234.29	787.581	1113.89	857.902	823.402	801.839	281	958.333	1253.94	793.373	1104.18	912.959	819.487	797.434
280.9	1053.33	1184.08	762.23	1063.58	816.895	805.784	784.512	280.9	986.667	1213.63	786.885	1097.04	854.653	821.724	800.867	280.9	966.667	1232.75	792.924	1088.33	907.976	818.312	796.903
280.8	965	1165.11	761.386	1048.16	814.094	803.773	783.245	280.8	928.333	1194.44	786.314	1081.48	851.665	820.211	800.029	280.8	971.667	1212.93	792.451	1073.57	903.218	817.143	796.35
280.7	960	1147.59	760.797	1034.03	811.649	802.061	782.244	280.7	870	1176.65	785.909	1067.14	848.97	818.901	799.364	280.7	895	1194.36	791.962	1059.8	898.68	815.987	795.784
280.6	923.333	1131.16	760.22	1020.83	809.313	800.406	781.267	280.6	895	1160.13	785.669	1053.92	846.557	817.791	798.871	280.6	835	1177.16	791.682	1047.14	894.564	815.066	795.429
280.5	901.667	1115.82	759.747	1008.59	807.17	798.896	780.405	280.5	888.333	1144.57	785.357	1041.5	844.181	816.643	798.313	280.5	825	1161.18	791.564	1035.49	890.812	814.331	795.238
280.4	895	1101.45	759.336	997.189	805.172	797.487	779.615	280.4	855	1129.96	785.063	1029.9	841.926	815.545	797.78	280.4	795	1146.2	791.473	1024.62	887.274	813.648	795.076
280.3	851.667	1087.94	758.943	986.512	803.27	796.133	778.854	280.3	801.667	1116.31	784.864	1019.12	839.862	814.571	797.348	280.3	758.333	1132.19	791.463	1014.52	883.993	813.068	794.997
280.2	811.667	1075.32	758.675	976.612	801.566	794.94	778.227	280.2	788.333	1103.61	784.816	1009.16	838.039	813.778	797.074	280.2	708.333	1119.12	791.553	1005.17	880.976	812.61	795.021
280.1	823.333	1063.52	758.521	967.42	800.044	793.895	777.724	280.1	716.667	1091.67	784.806	999.85	836.338	813.051	796.844	280.1	833.333	1106.93	791.78	996.535	878.247	812.309	795.183
280	758.333	1052.34	758.333	958.742	798.553	792.848	777.197	280	785	1080.61	785	991.307	834.92	812.553	796.824	280	791.667	1095.11	791.667	988.098	875.321	811.687	795.006

## Sheet: Figure 4i
Conductivity
PMF	PMF	W-PMF	W-PMF	PCL	PCL	PLA	PLA	PA	PA	PET	PET	TPU	TPU	Cotton	Cotton	Linen	Linen
Without	With	Without	With	Without	With	Without	With	Without	With	Without	With	Without	With	Without	With	Without	With
0.10939	18.5804	0.00769	18.5804	0.01188	14.2582	0.07695	12.3206	7.55155	11.0486	7.50954	11.757	8.21072	16.5326	8.02439	10.5854	7.6476	11.0229
0.13726	18.9	0.00769	18.9	0.01246	12.6265	0.07781	11.6639	7.17803	9.78504	6.61166	10.7703	8.25846	18.2941	8.2689	9.04568	7.73036	9.18105
0.19744	17.9308	0.00769	17.9308	0.01384	12.9079	0.0886	12.3537	6.85377	10.7578	7.58445	11.6887	8.40506	17.966	7.59561	9.27042	8.32501	10.6929
0.28516	16.4718	0.00769	16.4718	0.01596	11.643	0.10201	10.1224	7.30368	10.5723	6.3494	11.3371	7.9355	17.9929	8.11162	11.0558	7.44048	10.8554
0.39976	17.4034	0.00769	14.5964	0.01729	11.3856	0.11433	10.4445	7.27186	10.542	6.34278	10.8478	8.11688	16.4197	8.13372	8.70284	7.98977	9.34929

## Sheet: Figure 5c
Position of the Roll	1 cycle RD	4 cycles RD	8 cycles RD	12 cycles RD	16 cycles RD		1 cycle	4 cycles	8 cycles	12 cycles	16 cycles
							18.263	69.5952	129.479	202.66	283.066
1	1.13589	8.41844	0.26505	2.08059	0.44985
11	4.90163	3.92283	2.42587	2.8824	0.16207
21	1.33884	3.05674	1.40036	0.76229	1.04559
31	2.67304	3.45298	2.97443	3.52711	0.0491
41	0.50782	0.15012	0.00232	2.88998	1.75109
51	4.27845	0.72321	1.37584	0.04128	1.97521
61	5.32721	1.86701	0.33064	1.79161	0.77855
71	0.30468	2.52571	1.35978	3.27865	0.53348
81	4.55223	1.6452	0.04147	2.42428	0.5304
91	7.39172	3.99677	1.73005	1.38975	0.55751
101	3.17762	4.05593	1.84216	0.21141	0.91612
111	5.98833	1.00412	0.16804	1.19265	0.68493
121	8.29053	1.82454	0.67652	0.33132	1.17574
131	2.51064	0.28658	0.69936	1.27112	1.26595
141	3.02397	4.20263	0.11717	0.95713	0.44135
151	2.42067	10.0729	0.61315	1.54578	1.63061
161	6.76994	7.95454	0.19928	2.8773	1.55426
171	1.98611	1.81519	1.2283	1.91271	0.32462
181	8.74772	2.39363	2.38175	1.11885	1.16669
191	7.20202	0.24254	0.87233	0.1403	2.32484
201	1.35018	0.42174	0.68993	1.98067	1.16669

## Sheet: Figure 5d
Production Scale	Conductivity
350000	1214.84
350000	283.066
100	11
25	35.6
36	6.24
50	3.3
225	32.1
9	141.4
63.62	3.4
60000	0.2085
35.91	450
25.2	1040
60000	3.5945
4	10.9
8	13.7363
20	241.7
10.24	12.9
3	1300
40	55
3.06	146.8

## Sheet: Figure 5e
	Chemical Cost	Energy Cost	Carbon Cost	Total Cost
Our Work	0.22016	0.1452	0.01036	0.37572
Graphene Coated	-	-	-	4.8822
Ni-Cu Coated	-	-	-	2.46753
Ag Coated	-	-	-	25.7143

## Sheet: Figure 6i
Frequency	1 Layer	2 Layers	6 Layers	Frequency	1 Layer	2 Layers	6 Layers	Frequency	1 Layer	2 Layers	6 Layers	Frequency	1 Layer	2 Layers	6 Layers	Frequency	1 Layer	2 Layers	6 Layers	Frequency	1 Layer	2 Layers	6 Layers	Frequency	1 Layer	2 Layers	6 Layers
2.6	20.4	30.3	49.7	4	20.9	25.8	46.7	5.9	21.4	26.6	45.9	8.2	21.2	27.8693	48.8	12.9	19.8	30.3211	50	18	20.8	32.3885	56.9704	26.5	21.6	31.2	63.0671
2.7	19.9	29.5	50.5	4.1	20.6	25.6	47	6	21.1	26.5	46.1	8.3	21.1	27.7216	48.8	13	19.6	30.2644	49.9	18.102	20.7	32.2847	56.9972	26.6	21.7	31.3	62.7254
2.8	19.6	29	51.6	4.2	20.4	25.5	47.5	6.1	21	26.3	46.2	8.4	20.9	27.6032	48.7	13.1	19.5	30.2226	50.1	18.204	20.7	32.2877	57.174	26.7	21.5	31.1	63.2043
2.9	19.2	29.1	51.3	4.3	20.2	25.5	47.8	6.2	20.9	26.1	46.2	8.5	20.7	27.4864	48.7	13.2	19.4	30.1845	50.1	18.306	20.6	32.2926	57.0965	26.8	21.5	31.1	62.9803
3	19	30	50.6	4.4	20	25.5	48.2	6.3	20.6	26	45.8	8.6	20.6	27.3314	48.8	13.3	19.2	30.1454	50	18.408	20.6	32.1569	55.8249	26.9	21.6	31.2	63.3608
3.1	18.8	30.9	49.8	4.5	19.8	25.7	48.5	6.4	20.3	26	45.4	8.7	20.4	27.2156	48.8	13.4	19	30.105	49.7	18.51	20.5	32.2644	56.4973	27	21.4	31	62.9882
3.2	18.7	30.7	48.7	4.6	19.7	25.8	48.9	6.5	20.1	25.9	45.5	8.8	20.3	27.0886	48.8	13.5	18.8	30.0159	50.1	18.6121	20.5	32.1901	56.0467	27.1	21.5	31.1	63.1231
3.3	18.5	29.5	47.5	4.7	19.5	26.1	49	6.6	20	25.9	45.6	8.9	20.1	26.9473	48.8	13.6	18.8	29.9636	49.7	18.7141	20.4	32.1435	56.5245	27.2	21.4	31	62.9464
3.4	18.4	28.2	47.2	4.8	19.4	26.5	49.3	6.7	20.1	26	46	9	20	26.8695	48.8	13.7	18.9	29.9216	50.2	18.8161	20.4	32.1877	55.8332	27.3	21.3	30.8	62.9056
3.5	18.3	27.5	47.1	4.9	19.3	26.9	49.5	6.8	20.2	26	46.5	9.1	19.9	26.8131	48.8	13.8	19	29.8226	50	18.9181	20.4	32.0564	55.6366	27.4	21.4	31.1	62.5736
3.6	18.3	27	46.8	5	19.2	27.3	50.1	6.9	20.1	26	46.6	9.2	19.9	26.7377	48.9	13.9	19.1	29.7375	50.7	19.0201	20.3	32.1282	55.4885	27.5	21.2	31	62.9659
3.7	18.3	26.9	46.2	5.1	19.1	27.8	50.1	7	20	26	47	9.3	19.8	26.7021	49.1	14	19.2	29.6035	50.9	19.1221	20.3	32.1438	56.5697	27.6	21.2	30.9	62.1499
3.8	18.3	26.7	45.5	5.2	19	28.2	50.4	7.1	19.9	26	47.4	9.4	19.7	26.6345	49	14.1	19.2	29.6067	50.8	19.2241	20.2	31.9771	56.1161	27.7	21.3	31	63.478
				5.3	18.9	28.8	50.6	7.2	19.8	25.9	47.3	9.5	19.7	26.5697	49.2	14.2	19.2	29.6966	50.9	19.3261	20.2	32.111	55.5421	27.8	21.2	30.8	62.9819
				5.4	18.8	29.2	50.9	7.3	19.7	25.9	47.5	9.6	19.7	26.5213	49.4	14.3	19.2	29.7497	50.8	19.4281	20.1	32.035	55.8778	27.9	21.2	30.9	63.409
				5.5	18.8	29.4	51.4	7.4	19.7	25.9	47.6	9.7	19.6	26.5255	49.3	14.4	19.2	29.8281	51.2	19.5301	20.1	31.9377	55.7733	28	21.1	30.9	62.3518
				5.6	18.7	29.5	51.3	7.5	19.6	25.9	47.7	9.8	19.6	26.4704	49.3	14.5	19.2	29.8655	51	19.6322	20	32.1318	55.6016	28.1	21.1	30.7	62.577
				5.7	18.6	29.6	51.4	7.6	19.6	25.9	47.9	9.9	19.5	26.4524	49.6	14.6	19.2	29.8447	50.9	19.7342	20	31.9083	56.0949	28.2	21.2	31	63.5673
				5.8	18.6	29.5	51.7	7.7	19.6	25.9	48.2	10	19.5	26.4228	49.7	14.7	19.2	29.9055	51.1	19.8362	19.9	31.9962	56.2846	28.3	21	30.8	64.0867
								7.8	19.6	25.9	48.3	10.1	19.4	26.3617	49.8	14.8	19.2	29.8716	51.4	19.9382	19.9	32.0631	56.2466	28.4	21	30.8	63.2297
								7.9	19.6	25.9	48.4	10.2	19.4	26.3031	49.8	14.9	19.2	29.8413	51.5	20.0402	19.8	31.7622	55.1571	28.5	21.1	30.9	64.2132
								8	19.6	25.9	48.3	10.3	19.3	26.2319	49.8	15	19.2	29.9197	51.3	20.1422	19.8	31.9726	55.6306	28.6	20.9	30.8	63.8524
								8.1	19.5	25.9	48.6	10.4	19.1	26.1272	49.7	15.1	19.2	29.855	51.7	20.2442	19.7	31.7926	55.5828	28.7	21	30.9	64.2726
												10.5	19	26.0301	49.7	15.2	19.2	29.9128	51.9	20.3462	19.7	31.7274	55.7351	28.8	21	30.9	63.9242
												10.6	19	26.0155	49.6	15.3	19.2	29.8906	52	20.4482	19.6	31.8807	55.9193	28.9	20.9	30.7	63.2708
												10.7	19	26.0364	50.1	15.4	19.2	29.8542	52	20.5502	19.6	31.6481	55.5265	29	21	30.9	63.0714
												10.8	19	26.0351	50.2	15.5	19.2	29.9075	52.1	20.6523	19.6	31.7283	55.8038	29.1	20.8	30.8	64.7377
												10.9	18.9	26.0436	50.3	15.6	19.2	29.886	51.8	20.7543	19.5	31.8396	55.2018	29.2	20.9	30.8	63.7338
												11	18.9	26.0322	50.3	15.7	19.2	29.878	51.9	20.8563	19.5	31.6201	56.0832	29.3	20.9	30.9	64.4508
												11.1	18.8	25.9605	50.4	15.8	19.2	29.9162	52.2	20.9583	19.5	31.826	55.7633	29.4	20.7	30.6	63.722
												11.2	18.7	25.8517	50.3	15.9	19.1	29.8409	52.6	21.0603	19.5	31.726	55.8738	29.5	20.9	30.9	64.9756
												11.3	18.4	25.6387	50.4	16	19.1	29.9194	52.6	21.1623	19.5	31.6372	56.3715	29.6	20.8	30.7	64.2722
												11.4	18.3	25.5443	50.1	16.1	19.1	29.9174	52.7	21.2643	19.4	31.8166	55.7702	29.7	20.8	30.7	64.2699
												11.5	18.5	25.6882	50.3	16.2	19.1	29.84	52.6	21.3663	19.4	31.6355	55.9853	29.8	20.9	31	64.9375
												11.6	18.6	25.8441	50.5	16.3	19	29.9383	52.6	21.4683	19.4	31.6716	55.7805	29.9	20.6	30.6	64.16
												11.7	18.7	25.9437	50.8	16.4	19	29.904	53.1	21.5704	19.4	31.8014	55.5692	30	20.8	30.8	64.9379
												11.8	18.7	25.9882	50.9	16.5	19	29.9055	52.7	21.6724	19.4	31.5588	56.373	30.1	20.8	30.8	64.0357
												11.9	18.6	25.9968	51.6	16.6	19	29.983	52.8	21.7744	19.4	31.7231	55.8272	30.2	20.6	30.6	64.5394
												12	18.6	26.0362	51.3	16.7	18.9	29.9024	53.3	21.8764	19.3	31.6758	56.2702	30.3	20.8	30.9	64.117
												12.1	18.6	26.0245	51.4	16.8	18.9	29.9863	52.9	21.9784	19.3	31.5812	55.8956	30.4	20.6	30.7	63.5991
												12.2	18.6	26.0538	51.8	16.9	18.9	29.9455	53.2	22.0804	19.3	31.7953	55.8041	30.5	20.7	30.8	64.1541
												12.3	18.7	26.0774	51.6	17	18.9	29.9588	53.4	22.1824	19.3	31.667	56.5506	30.6	20.7	30.8	64.6626
												12.4	18.7	26.0982	51.9	17.1	18.8	30.0043	53.3	22.2844	19.3	31.6194	56.0436	30.7	20.6	30.7	64.5577
																17.2	18.8	29.9799	53.5	22.3864	19.2	31.6867	56.25	30.8	20.6	30.8	65.9164
																17.3	18.8	30.0075	53.3	22.4884	19.2	31.6024	56.8825	30.9	20.6	30.8	64.4761
																17.4	18.8	30.0755	53.6	22.5905	19.2	31.6996	55.832	31	20.5	30.7	64.5769
																17.5	18.7	30.0046	53.3	22.6925	19.2	31.633	56.8985	31.1	20.7	30.9	64.4358
																17.6	18.7	30.1066	54.1	22.7945	19.2	31.6486	56.8098	31.2	20.5	30.7	65.8442
																17.7	18.7	30.1257	53.7	22.8965	19.2	31.5957	56.5144	31.3	20.5	30.8	66.7463
																17.8	18.7	30.048	53.9	22.9985	19.1	31.663	57.514	31.4	20.6	30.9	66.4312
																17.9	18.6	30.244	54.1	23.1005	19.1	31.6079	56.4886	31.5	20.4	30.6	64.5654
																18	18.6	30.1371	54.5	23.2025	19.1	31.5993	57.5532	31.6	20.6	30.8	64.8283
																				23.3045	19.1	31.7014	57.5635	31.7	20.4	30.7	64.4097
																				23.4065	19.1	31.5417	56.3648	31.8	20.4	30.6	64.9037
																				23.5085	19.1	31.6362	57.4723	31.9	20.5	30.8	65.6738
																				23.6105	19	31.6992	57.3374	32	20.4	30.7	65.9787
																				23.7126	19	31.4645	56.4529	32.1	20.4	30.7	66.1846
																				23.8146	19	31.7749	57.8346	32.2	20.5	30.9	65.2917
																				23.9166	19	31.4781	57.4978	32.3	20.3	30.6	65.4132
																				24.0186	19	31.5964	58.3977	32.4	20.5	30.8	65.602
																				24.1206	19	31.7115	56.785	32.5	20.4	30.8	65.5508
																				24.2226	19	31.3432	58.3981	32.6	20.3	30.7	65.009
																				24.3246	18.9	31.8194	57.4225	32.7	20.4	30.9	64.887
																				24.4266	18.9	31.5272	57.5215	32.8	20.2	30.6	65.5263
																				24.5286	18.9	31.5511	57.9512	32.9	20.4	30.8	66.3666
																				24.6306	18.9	31.8302	57.8114	33	20.1	30.6	65.6168
																				24.7327	18.9	31.4815	57.4956	33.1	20.2	30.6	65.4386
																				24.8347	18.9	31.7926	58.0289	33.2	20.2	30.6	65.8114
																				24.9367	18.9	31.7333	57.5293	33.3	20	30.5	66.403
																				25.0387	18.9	31.6123	57.5444	33.4	20.2	30.6	67.0647
																				25.1407	18.9	31.8945	58.2974	33.5	19.9	30.4	66.2922
																				25.2427	18.9	31.666	58.5517	33.6	20	30.5	65.1919
																				25.3447	18.9	31.7502	58.1887	33.7	20	30.5	66.7378
																				25.4467	18.9	31.9202	57.9684	33.8	19.6	30.2	66.0975
																				25.5487	18.9	31.6652	58.0862	33.9	20.1	30.7	66.4711
																				25.6507	18.9	31.9338	59.0581	34	19.5	30	65.5317
																				25.7528	18.8	31.8672	59.2397	34.1	19.8	30.4	65.3977
																				25.8548	18.8	31.7478	58.8591	34.2	19.7	30.4	66.2097
																				25.9568	18.8	32.0161	58.4137	34.3	19.4	30	65.8144
																				26.0588	18.8	31.8579	59.0517	34.4	20	30.7	67.1102
																				26.1608	18.8	31.8373	59.5245	34.5	19.4	30.2	67.3257
																								34.6	19.7	30.4	66.611
																								34.7	19.8	30.5	66.4861
																								34.8	19.5	30.2	67.8741
																								34.9	19.8	30.5	66.7177
																								35	19.7	30.6	67.399
																								35.1	19.4	30.1	66.9869
																								35.2	19.9	30.7	66.3505
																								35.3	19.4	30.2	65.5529
																								35.4	19.5	30.4	68.4739
																								35.5	19.8	30.7	66.6063
																								35.6	19.2	30	67.5957
																								35.7	19.9	30.8	67.5481
																								35.8	19.5	30.4	67.7397
																								35.9	19.5	30.4	68.434
																								36	19.8	30.8	66.5921
																								36.1	19.3	30.3	67.0729
																								36.2	19.7	30.7	69.2714
																								36.3	19.7	30.7	67.1607
																								36.4	19.4	30.3	67.9751
																								36.5	19.8	30.9	67.773
																								36.6	19.4	30.5	66.004
																								36.7	19.6	30.6	67.8889
																								36.8	19.7	30.9	68.522
																								36.9	19.3	30.4	67.8252
																								37	19.8	30.9	68.0481
																								37.1	19.5	30.6	68.0611
																								37.2	19.5	30.7	68.2958
																								37.3	19.8	31	67.4609
																								37.4	19.5	30.7	68.3711
																								37.5	19.7	30.9	69.606
																								37.6	19.7	30.9	69.3634
																								37.7	19.5	30.7	68.3508
																								37.8	19.7	31	67.6517
																								37.9	19.5	30.8	69.2023
																								38	19.5	30.8	69.2763
																								38.1	19.7	31	69.1318
																								38.2	19.4	30.7	68.334
																								38.3	19.7	31	68.4745
																								38.4	19.5	30.8	67.3294
																								38.5	19.5	30.8	69.3612
																								38.6	19.7	31.1	67.5029
																								38.7	19.5	30.9	69.5048
																								38.8	19.7	31.1	68.046
																								38.9	19.6	31.1	68.0303
																								39	19.5	31	69.2894
																								39.1	19.7	31.2	69.4511
																								39.2	19.6	31.1	70.2475
																								39.3	19.6	31.1	70.3549
																								39.4	19.7	31.3	67.9098
																								39.5	19.5	31.1	71.5093
																								39.6	19.7	31.2	68.8792
																								39.7	19.6	31.3	69.1261
																								39.8	19.5	31	71.0317
																								39.9	19.7	31.4	68.034
																								40	19.5	31.2	68.2681

## Sheet: Figure 6m
Temperature	Commercial	Our Work
	Frequency	Frequency
27-29	27.8	6.4
29-31	28.1	15.1
31-33	14.2	35.1
33-35	8.2	19.9
35-37	5.4	12.2
37-39	4	8.2
39-41	3.3	3
41-43	4.5	0.1
43-45	4.5	0

## Sheet: Supplementary Fig. S4b
2θ	Intensity
	PMF	T-PMF	GO-PMF	rGO-PMF
5	9	5	6	14
5.01	9	5	6	14
5.02	9	5	6	14
5.03	9	10	5	12
5.04	9	14	4	10
5.05	9	18	3	8
5.06	7	19	3	6
5.07	4	17	3	6
5.08	0	10	5	7
5.09	0	12	7	9
5.1	5	10	9	10
5.11	8	10	11	12
5.12	9	8	12	13
5.13	11	5	11	13
5.14	11	8	8	13
5.15	9	9	6	12
5.16	7	8	5	12
5.17	3	6	4	12
5.18	0	2	4	13
5.19	0	5	6	14
5.2	1	5	8	16
5.21	1	3	10	18
5.22	1	1	10	20
5.23	1	0	9	22
5.24	0	0	8	22
5.25	1	1	8	22
5.26	1	3	7	21
5.27	3	4	6	19
5.28	5	4	6	17
5.29	7	4	7	14
5.3	7	4	8	12
5.31	7	4	9	11
5.32	6	2	10	10
5.33	4	1	10	9
5.34	1	0	10	9
5.35	1	1	10	8
5.36	0	6	8	9
5.37	1	10	6	10
5.38	0	11	5	12
5.39	0	12	6	14
5.4	0	12	9	17
5.41	0	11	12	22
5.42	0	7	15	27
5.43	2	7	16	29
5.44	3	4	16	30
5.45	4	7	14	29
5.46	5	9	12	26
5.47	5	7	9	22
5.48	4	9	8	16
5.49	3	9	7	11
5.5	1	9	7	7
5.51	0	9	7	5
5.52	0	7	7	4
5.53	1	9	5	6
5.54	3	7	4	8
5.55	4	7	4	12
5.56	6	4	5	16
5.57	6	1	7	18
5.58	7	4	10	20
5.59	7	3	12	21
5.6	6	2	15	19
5.61	3	0	16	15
5.62	0	2	17	11
5.63	3	5	16	8
5.64	4	6	16	6
5.65	3	5	17	6
5.66	4	6	19	8
5.67	2	8	21	12
5.68	3	7	21	16
5.69	3	7	19	20
5.7	3	5	17	23
5.71	1	2	15	24
5.72	3	3	10	24
5.73	5	3	5	24
5.74	5	4	2	22
5.75	5	3	3	19
5.76	3	3	6	16
5.77	3	5	11	14
5.78	2	6	15	13
5.79	6	7	20	12
5.8	7	7	24	11
5.81	7	7	26	10
5.82	7	5	24	9
5.83	9	4	21	9
5.84	9	5	19	8
5.85	8	4	19	7
5.86	5	1	19	8
5.87	5	3	18	9
5.88	2	2	17	9
5.89	4	2	17	9
5.9	2	1	17	7
5.91	1	2	16	7
5.92	0	1	15	9
5.93	0	3	14	10
5.94	1	5	14	13
5.95	2	6	15	16
5.96	1	6	15	20
5.97	2	5	14	23
5.98	4	4	15	22
5.99	4	3	15	19
6	4	1	14	16
6.01	5	1	14	14
6.02	4	0	13	12
6.03	3	0	12	9
6.04	3	1	11	7
6.05	1	1	10	7
6.06	0	2	11	7
6.07	1	2	13	7
6.08	0	2	15	6
6.09	3	2	17	4
6.1	6	1	18	3
6.11	7	1	18	2
6.12	7	0	16	2
6.13	7	0	13	2
6.14	6	0	9	2
6.15	4	0	6	4
6.16	0	0	4	6
6.17	1	1	3	7
6.18	0	1	3	8
6.19	1	1	4	8
6.2	2	1	5	7
6.21	1	1	6	6
6.22	2	1	7	5
6.23	2	1	8	4
6.24	2	0	10	4
6.25	2	0	11	5
6.26	1	0	12	7
6.27	2	0	13	9
6.28	0	0	14	10
6.29	1	0	14	10
6.3	2	0	15	8
6.31	1	0	16	6
6.32	3	0	19	5
6.33	3	0	21	4
6.34	3	0	22	2
6.35	2	0	23	2
6.36	1	0	24	3
6.37	0	0	24	4
6.38	0	0	23	6
6.39	2	0	23	8
6.4	5	0	24	10
6.41	6	0	27	12
6.42	7	0	29	16
6.43	6	1	28	17
6.44	4	1	26	18
6.45	5	1	26	18
6.46	5	2	25	19
6.47	2	2	23	19
6.48	4	2	23	17
6.49	7	2	24	16
6.5	7	2	27	14
6.51	9	1	29	13
6.52	10	1	29	10
6.53	8	1	26	7
6.54	7	0	23	4
6.55	9	0	20	3
6.56	5	2	20	3
6.57	5	3	19	3
6.58	5	3	20	3
6.59	6	4	22	4
6.6	6	3	26	6
6.61	7	2	30	5
6.62	8	2	35	5
6.63	8	1	37	4
6.64	9	0	38	3
6.65	7	2	38	3
6.66	2	2	37	3
6.67	5	2	34	6
6.68	5	2	30	10
6.69	3	2	26	15
6.7	4	0	24	19
6.71	2	0	24	23
6.72	2	2	25	26
6.73	3	2	26	26
6.74	3	0	26	25
6.75	3	3	25	23
6.76	0	4	25	20
6.77	5	3	24	18
6.78	8	6	24	15
6.79	9	6	25	13
6.8	9	7	26	10
6.81	8	7	27	10
6.82	5	8	29	11
6.83	4	8	32	13
6.84	2	6	33	14
6.85	0	7	34	16
6.86	0	4	38	16
6.87	2	2	41	15
6.88	4	4	45	13
6.89	5	4	48	10
6.9	5	3	49	9
6.91	5	3	47	11
6.92	5	7	44	13
6.93	3	8	41	17
6.94	2	7	37	20
6.95	0	4	35	21
6.96	1	3	37	20
6.97	1	4	39	16
6.98	1	5	42	11
6.99	1	10	46	7
7	0	10	47	4
7.01	1	15	46	4
7.02	4	17	44	6
7.03	6	15	42	9
7.04	7	11	39	13
7.05	6	9	37	16
7.06	7	9	36	18
7.07	6	7	35	18
7.08	4	5	35	18
7.09	1	5	38	18
7.1	0	5	42	17
7.11	0	7	44	16
7.12	5	5	47	14
7.13	7	5	51	12
7.14	7	6	51	11
7.15	11	10	50	10
7.16	17	11	49	10
7.17	19	9	48	10
7.18	21	5	50	11
7.19	19	7	53	13
7.2	14	11	56	15
7.21	15	10	58	17
7.22	11	8	63	17
7.23	7	11	66	16
7.24	3	13	66	16
7.25	4	17	65	16
7.26	5	17	63	16
7.27	4	16	60	16
7.28	3	14	58	17
7.29	2	16	55	17
7.3	1	12	51	19
7.31	7	7	49	20
7.32	15	4	49	20
7.33	17	1	50	20
7.34	24	1	51	20
7.35	26	2	55	20
7.36	26	1	61	20
7.37	29	3	66	20
7.38	25	3	71	19
7.39	20	0	73	18
7.4	16	0	74	18
7.41	17	5	74	18
7.42	10	8	73	17
7.43	4	11	73	17
7.44	7	14	71	17
7.45	5	15	69	17
7.46	8	13	69	19
7.47	14	12	68	19
7.48	20	8	66	20
7.49	25	1	63	20
7.5	26	0	62	20
7.51	24	1	63	19
7.52	19	1	69	17
7.53	16	5	76	16
7.54	15	10	79	15
7.55	10	13	82	15
7.56	7	17	85	16
7.57	5	20	84	15
7.58	7	17	82	15
7.59	4	16	80	16
7.6	4	11	81	16
7.61	5	7	86	17
7.62	4	11	94	18
7.63	7	15	99	20
7.64	13	13	101	22
7.65	14	17	102	24
7.66	16	22	102	25
7.67	14	22	96	24
7.68	14	18	91	22
7.69	12	13	86	21
7.7	12	7	83	19
7.71	11	8	81	19
7.72	10	11	83	19
7.73	11	9	84	19
7.74	11	2	85	19
7.75	8	10	89	18
7.76	11	13	93	17
7.77	10	14	96	16
7.78	12	12	100	16
7.79	11	8	103	16
7.8	6	8	103	15
7.81	7	6	101	16
7.82	7	2	102	16
7.83	8	4	102	15
7.84	10	4	100	14
7.85	13	10	101	12
7.86	13	12	105	10
7.87	16	10	109	8
7.88	19	9	113	8
7.89	19	9	115	9
7.9	14	10	114	10
7.91	13	8	113	12
7.92	15	8	111	14
7.93	18	11	109	17
7.94	19	9	108	18
7.95	16	9	111	17
7.96	10	5	117	16
7.97	10	1	122	14
7.98	8	1	126	15
7.99	4	6	129	16
8	0	11	130	18
8.01	0	12	130	19
8.02	3	12	127	20
8.03	3	10	123	20
8.04	5	8	123	19
8.05	10	10	125	16
8.06	13	10	129	13
8.07	13	11	132	9
8.08	12	11	135	6
8.09	12	13	138	6
8.1	10	11	141	6
8.11	7	8	144	7
8.12	5	6	144	10
8.13	3	3	146	12
8.14	5	1	151	14
8.15	6	3	158	15
8.16	7	6	166	16
8.17	9	11	173	15
8.18	12	13	175	15
8.19	15	15	174	13
8.2	15	15	172	12
8.21	13	12	168	13
8.22	16	11	162	15
8.23	14	8	156	16
8.24	12	4	153	18
8.25	8	4	154	20
8.26	4	4	157	21
8.27	2	7	163	22
8.28	4	7	168	20
8.29	7	7	172	18
8.3	11	4	178	16
8.31	12	1	183	16
8.32	14	3	186	16
8.33	19	5	185	16
8.34	21	4	182	16
8.35	20	7	181	16
8.36	13	12	182	16
8.37	10	15	185	17
8.38	14	14	187	15
8.39	14	15	191	15
8.4	15	12	197	15
8.41	13	8	202	16
8.42	10	13	206	17
8.43	11	14	206	18
8.44	4	12	204	17
8.45	7	12	205	16
8.46	7	16	207	15
8.47	10	17	207	15
8.48	12	14	206	16
8.49	14	13	208	18
8.5	13	10	211	20
8.51	14	6	216	24
8.52	11	7	221	27
8.53	6	9	224	28
8.54	3	9	225	28
8.55	11	7	228	25
8.56	12	8	229	21
8.57	8	7	228	17
8.58	9	7	227	16
8.59	13	6	229	14
8.6	15	4	233	13
8.61	16	4	234	14
8.62	14	2	234	17
8.63	13	6	234	18
8.64	12	6	237	19
8.65	11	5	242	18
8.66	5	4	250	18
8.67	0	3	260	20
8.68	3	5	270	22
8.69	7	6	283	24
8.7	9	5	289	26
8.71	11	6	288	28
8.72	12	6	283	29
8.73	13	6	279	28
8.74	11	5	278	26
8.75	9	3	278	22
8.76	4	1	280	19
8.77	0	2	282	16
8.78	3	6	285	14
8.79	5	8	289	11
8.8	4	10	287	10
8.81	7	10	285	9
8.82	9	10	283	9
8.83	15	7	283	9
8.84	16	4	288	9
8.85	19	3	295	9
8.86	20	1	301	8
8.87	17	1	304	7
8.88	17	3	305	6
8.89	14	8	306	6
8.9	7	12	306	6
8.91	1	14	307	7
8.92	0	11	305	8
8.93	1	10	304	10
8.94	5	13	307	11
8.95	13	17	309	14
8.96	18	18	310	15
8.97	20	17	311	17
8.98	18	19	307	21
8.99	20	18	304	24
9	16	21	303	25
9.01	10	18	304	24
9.02	12	13	305	22
9.03	13	10	307	18
9.04	14	11	311	14
9.05	17	11	315	12
9.06	18	10	320	10
9.07	15	8	325	11
9.08	11	4	327	14
9.09	9	1	329	16
9.1	4	7	332	18
9.11	5	9	340	20
9.12	11	11	346	22
9.13	12	9	348	22
9.14	12	13	348	21
9.15	13	13	347	22
9.16	13	9	346	22
9.17	9	8	342	21
9.18	8	7	337	20
9.19	4	5	333	19
9.2	6	7	332	18
9.21	8	11	334	17
9.22	11	14	336	16
9.23	9	15	334	14
9.24	10	16	333	12
9.25	9	17	334	12
9.26	9	13	333	12
9.27	8	14	329	13
9.28	6	12	326	15
9.29	5	10	324	18
9.3	10	9	326	21
9.31	13	12	329	24
9.32	14	15	330	24
9.33	12	18	329	21
9.34	16	17	329	18
9.35	16	16	330	14
9.36	16	10	326	12
9.37	11	13	323	12
9.38	7	16	322	14
9.39	6	20	324	16
9.4	7	17	329	20
9.41	4	20	335	21
9.42	7	20	340	19
9.43	10	16	343	15
9.44	13	8	342	11
9.45	14	5	339	7
9.46	13	7	332	6
9.47	11	17	327	5
9.48	11	25	322	5
9.49	8	33	316	6
9.5	1	37	312	8
9.51	0	41	312	9
9.52	4	42	313	10
9.53	5	37	312	12
9.54	5	37	310	15
9.55	4	39	309	17
9.56	4	36	307	19
9.57	5	33	305	18
9.58	5	30	300	16
9.59	4	27	292	13
9.6	1	21	286	10
9.61	5	17	281	9
9.62	6	12	276	8
9.63	8	8	267	8
9.64	9	9	259	9
9.65	8	7	253	10
9.66	7	7	247	12
9.67	6	8	246	13
9.68	6	11	243	12
9.69	5	11	242	13
9.7	4	12	245	13
9.71	8	14	248	13
9.72	13	13	249	12
9.73	19	12	245	11
9.74	20	9	240	10
9.75	20	9	235	10
9.76	18	9	230	11
9.77	14	8	228	12
9.78	11	6	223	13
9.79	5	5	217	14
9.8	2	12	211	14
9.81	5	16	208	13
9.82	9	14	207	11
9.83	10	17	207	10
9.84	9	18	207	9
9.85	9	19	208	8
9.86	8	15	209	8
9.87	6	15	208	9
9.88	3	10	202	9
9.89	0	12	194	10
9.9	0	13	186	10
9.91	1	14	184	10
9.92	2	10	183	10
9.93	1	14	184	10
9.94	2	15	184	9
9.95	2	11	183	8
9.96	1	8	181	8
9.97	1	7	174	7
9.98	2	0	165	6
9.99	5	5	155	5
10	7	4	149	3
10.01	8	4	149	2
10.02	8	8	148	1
10.03	7	11	148	1
10.04	4	14	150	2
10.05	6	14	155	3
10.06	5	14	159	5
10.07	4	10	157	6
10.08	4	5	152	8
10.09	7	8	146	10
10.1	10	8	142	11
10.11	15	5	141	12
10.12	18	8	139	12
10.13	18	8	136	13
10.14	15	8	134	13
10.15	16	7	132	13
10.16	10	4	128	11
10.17	7	2	120	9
10.18	3	1	112	8
10.19	3	5	108	7
10.2	4	6	106	7
10.21	9	6	107	9
10.22	9	5	108	9
10.23	9	2	107	11
10.24	7	3	103	13
10.25	5	4	96	13
10.26	2	3	88	12
10.27	2	2	83	9
10.28	2	8	81	7
10.29	6	13	79	6
10.3	7	17	78	6
10.31	9	20	79	8
10.32	9	22	82	10
10.33	7	21	83	14
10.34	5	22	81	19
10.35	4	18	79	22
10.36	2	11	78	23
10.37	0	5	77	19
10.38	0	4	75	15
10.39	2	0	72	11
10.4	0	0	69	7
10.41	3	1	69	3
10.42	5	3	68	1
10.43	8	6	68	0
10.44	9	8	66	0
10.45	9	9	66	1
10.46	7	10	66	3
10.47	8	10	64	6
10.48	7	7	62	10
10.49	5	4	61	15
10.5	0	4	57	20
10.51	3	1	52	24
10.52	3	2	45	24
10.53	6	3	41	22
10.54	11	11	37	19
10.55	14	15	36	15
10.56	15	18	38	11
10.57	16	16	43	8
10.58	15	17	49	8
10.59	10	15	53	10
10.6	5	14	55	13
10.61	6	9	56	15
10.62	7	8	54	17
10.63	9	6	51	17
10.64	13	8	47	16
10.65	13	5	43	15
10.66	11	7	40	13
10.67	8	7	40	11
10.68	5	12	40	11
10.69	0	13	41	11
10.7	0	13	42	10
10.71	0	11	43	9
10.72	3	10	43	7
10.73	6	7	42	5
10.74	9	1	43	3
10.75	10	0	43	3
10.76	11	3	43	2
10.77	10	10	43	3
10.78	6	16	41	3
10.79	5	18	36	5
10.8	3	18	29	6
10.81	4	16	23	9
10.82	4	13	18	13
10.83	4	7	15	17
10.84	6	4	16	20
10.85	6	0	19	22
10.86	6	3	23	22
10.87	5	7	28	19
10.88	2	8	32	15
10.89	4	7	34	12
10.9	3	5	34	11
10.91	3	4	32	12
10.92	2	7	31	16
10.93	2	9	29	20
10.94	2	10	26	25
10.95	3	8	23	26
10.96	1	10	20	24
10.97	4	15	16	20
10.98	5	17	12	15
10.99	9	18	9	10
11	14	16	7	6
11.01	17	15	5	3
11.02	18	17	5	3
11.03	17	15	7	4
11.04	11	10	11	6
11.05	8	5	15	8
11.06	6	0	21	9
11.07	7	6	26	10
11.08	4	7	31	9
11.09	7	12	35	8
11.1	9	12	36	6
11.11	11	12	33	3
11.12	12	11	27	2
11.13	10	10	20	1
11.14	8	9	14	1
11.15	6	5	9	1
11.16	10	3	7	1
11.17	10	12	6	1
11.18	8	15	8	1
11.19	10	19	11	2
11.2	8	19	13	4
11.21	9	16	13	6
11.22	7	12	12	8
11.23	2	8	9	10
11.24	0	4	7	11
11.25	3	1	5	11
11.26	12	2	4	9
11.27	16	1	5	6
11.28	19	6	6	4
11.29	20	9	7	2
11.3	18	10	8	1
11.31	13	7	8	1
11.32	7	9	9	2
11.33	3	8	9	3
11.34	2	10	9	5
11.35	6	9	10	6
11.36	8	8	10	7
11.37	8	7	9	6
11.38	6	13	8	6
11.39	5	13	6	6
11.4	1	10	4	6
11.41	0	8	3	7
11.42	0	8	2	9
11.43	1	4	1	11
11.44	11	6	3	14
11.45	18	5	5	16
11.46	22	6	7	16
11.47	19	10	10	14
11.48	22	18	13	11
11.49	22	21	15	8
11.5	18	22	18	6
11.51	11	21	19	5
11.52	9	15	17	6
11.53	6	11	15	8
11.54	10	15	13	11
11.55	8	11	12	13
11.56	5	11	10	12
11.57	0	11	10	10
11.58	2	17	12	7
11.59	2	15	17	6
11.6	0	14	22	7
11.61	1	13	25	8
11.62	7	14	26	10
11.63	12	15	26	13
11.64	14	19	26	16
11.65	17	16	23	17
11.66	18	20	18	16
11.67	16	15	13	14
11.68	11	16	11	12
11.69	4	19	11	10
11.7	2	22	12	8
11.71	5	25	11	5
11.72	10	21	12	3
11.73	11	20	14	2
11.74	11	21	16	2
11.75	15	21	15	3
11.76	15	23	13	3
11.77	13	18	11	5
11.78	9	18	10	6
11.79	3	18	10	7
11.8	2	16	10	8
11.81	4	9	10	9
11.82	5	3	11	11
11.83	4	0	12	13
11.84	4	5	14	16
11.85	1	9	14	18
11.86	3	15	13	19
11.87	8	20	12	19
11.88	13	24	12	18
11.89	16	26	11	16
11.9	16	31	10	14
11.91	14	30	10	13
11.92	17	28	8	13
11.93	19	20	7	12
11.94	17	20	6	12
11.95	11	11	5	11
11.96	10	8	4	10
11.97	13	9	3	9
11.98	11	12	2	8
11.99	11	19	2	7
12	10	23	2	6
12.01	8	28	3	5
12.02	13	26	4	4
12.03	14	25	5	2
12.04	12	24	6	1
12.05	9	24	7	1
12.06	4	22	9	3
12.07	0	23	9	6
12.08	0	25	10	10
12.09	1	32	10	14
12.1	7	31	10	17
12.11	11	33	10	18
12.12	14	27	11	16
12.13	14	26	11	12
12.14	15	22	10	9
12.15	19	22	9	6
12.16	20	16	8	4
12.17	17	13	8	2
12.18	17	15	8	3
12.19	9	19	9	5
12.2	12	20	9	9
12.21	15	22	11	13
12.22	19	22	13	16
12.23	21	17	13	19
12.24	25	18	12	21
12.25	24	19	9	20
12.26	25	24	8	19
12.27	23	29	8	16
12.28	25	34	10	14
12.29	19	30	12	11
12.3	24	31	15	10
12.31	26	26	19	10
12.32	26	23	23	12
12.33	21	21	25	13
12.34	12	29	23	13
12.35	5	31	18	13
12.36	7	34	14	13
12.37	15	37	10	15
12.38	27	38	7	17
12.39	36	39	6	17
12.4	38	39	7	19
12.41	40	32	9	22
12.42	32	29	13	25
12.43	30	37	14	25
12.44	22	40	14	23
12.45	21	38	12	20
12.46	19	35	9	16
12.47	25	37	7	14
12.48	28	38	6	13
12.49	33	43	7	13
12.5	27	43	7	16
12.51	22	40	9	21
12.52	19	39	11	26
12.53	25	47	14	31
12.54	27	49	15	33
12.55	34	47	16	32
12.56	35	44	15	29
12.57	38	44	14	26
12.58	31	45	12	24
12.59	27	46	12	22
12.6	20	44	10	21
12.61	15	37	10	20
12.62	20	36	11	21
12.63	27	36	13	23
12.64	38	39	16	26
12.65	43	33	19	27
12.66	48	35	23	28
12.67	46	47	26	29
12.68	40	54	28	29
12.69	33	55	29	28
12.7	25	41	29	27
12.71	20	39	28	24
12.72	28	36	27	23
12.73	37	40	24	22
12.74	43	40	21	23
12.75	40	45	20	24
12.76	37	47	21	24
12.77	37	58	22	24
12.78	28	52	22	25
12.79	24	50	23	26
12.8	21	39	24	28
12.81	30	41	26	29
12.82	45	37	27	31
12.83	51	46	26	35
12.84	51	42	25	41
12.85	46	50	26	45
12.86	39	45	28	47
12.87	44	54	32	48
12.88	36	54	34	48
12.89	41	65	37	46
12.9	48	64	41	44
12.91	62	67	45	42
12.92	66	62	47	42
12.93	63	62	48	44
12.94	57	54	48	44
12.95	50	53	48	45
12.96	49	49	47	44
12.97	61	56	45	45
12.98	57	60	43	45
12.99	62	63	42	45
13	62	62	43	47
13.01	64	70	44	48
13.02	57	75	46	48
13.03	59	83	49	46
13.04	57	83	49	44
13.05	52	87	48	42
13.06	57	89	44	39
13.07	65	90	41	38
13.08	58	83	41	38
13.09	56	75	42	42
13.1	48	70	46	47
13.11	47	70	50	54
13.12	56	74	56	60
13.13	68	84	61	67
13.14	75	87	62	71
13.15	77	90	64	74
13.16	81	91	63	73
13.17	87	93	64	70
13.18	87	88	64	68
13.19	96	84	61	67
13.2	101	84	55	65
13.21	106	85	50	63
13.22	107	92	48	61
13.23	99	98	50	59
13.24	97	96	55	58
13.25	98	101	62	60
13.26	94	99	70	62
13.27	97	104	76	66
13.28	89	102	79	71
13.29	90	99	79	74
13.3	95	97	77	75
13.31	103	94	78	73
13.32	110	88	81	72
13.33	112	88	85	74
13.34	123	97	89	78
13.35	133	108	89	85
13.36	131	112	89	91
13.37	129	120	87	96
13.38	111	125	87	101
13.39	99	124	88	103
13.4	107	129	92	105
13.41	121	129	98	107
13.42	135	131	104	111
13.43	138	145	108	116
13.44	143	156	110	120
13.45	140	158	110	123
13.46	140	157	110	124
13.47	136	154	109	123
13.48	128	150	109	122
13.49	119	143	111	121
13.5	124	142	116	121
13.51	138	141	121	121
13.52	144	143	127	120
13.53	148	147	130	120
13.54	144	157	133	119
13.55	145	161	136	120
13.56	151	166	137	124
13.57	151	169	136	130
13.58	154	169	137	137
13.59	155	167	141	146
13.6	165	154	150	154
13.61	179	157	159	159
13.62	198	157	165	162
13.63	209	168	167	164
13.64	207	178	165	162
13.65	210	181	162	160
13.66	204	189	159	160
13.67	206	198	157	160
13.68	206	207	158	164
13.69	216	210	163	173
13.7	220	204	170	182
13.71	227	212	178	192
13.72	240	217	184	201
13.73	237	227	187	209
13.74	231	220	188	213
13.75	230	218	190	216
13.76	230	212	193	217
13.77	241	217	195	217
13.78	253	220	196	220
13.79	269	222	198	225
13.8	272	227	203	229
13.81	273	237	209	234
13.82	273	261	220	237
13.83	273	276	230	242
13.84	272	279	239	246
13.85	288	279	249	246
13.86	301	269	258	246
13.87	311	271	261	244
13.88	312	268	259	243
13.89	318	265	256	245
13.9	318	271	251	250
13.91	313	276	249	259
13.92	320	289	250	269
13.93	323	297	252	281
13.94	329	303	257	288
13.95	349	301	268	290
13.96	357	307	280	288
13.97	364	310	290	285
13.98	361	316	298	284
13.99	366	321	304	290
14	368	321	305	298
14.01	366	311	306	308
14.02	372	306	303	317
14.03	366	315	300	323
14.04	371	321	299	325
14.05	376	333	300	325
14.06	383	342	303	324
14.07	396	342	307	324
14.08	401	350	311	328
14.09	401	355	317	335
14.1	411	359	320	341
14.11	412	352	324	344
14.12	406	348	328	345
14.13	403	348	332	343
14.14	404	347	337	340
14.15	398	355	340	339
14.16	401	355	341	338
14.17	399	350	340	338
14.18	395	354	335	341
14.19	395	358	330	344
14.2	408	362	325	347
14.21	417	364	320	349
14.22	420	364	315	350
14.23	433	364	312	349
14.24	428	373	311	347
14.25	423	383	311	343
14.26	423	391	312	339
14.27	420	390	311	335
14.28	417	393	310	333
14.29	420	389	310	331
14.3	419	386	310	330
14.31	415	383	309	328
14.32	415	370	308	326
14.33	422	359	309	323
14.34	419	359	310	318
14.35	418	363	310	312
14.36	409	362	309	309
14.37	394	362	306	309
14.38	382	365	301	313
14.39	375	367	298	317
14.4	367	368	297	321
14.41	361	366	299	324
14.42	368	357	303	325
14.43	380	355	309	322
14.44	373	354	313	317
14.45	371	352	313	312
14.46	357	348	310	309
14.47	354	349	304	307
14.48	362	343	295	305
14.49	354	345	289	303
14.5	354	343	285	302
14.51	348	349	287	301
14.52	349	351	294	300
14.53	343	349	299	298
14.54	340	337	301	298
14.55	352	334	298	300
14.56	357	337	294	303
14.57	373	342	289	303
14.58	378	347	282	298
14.59	361	353	277	288
14.6	361	348	274	278
14.61	358	342	274	268
14.62	364	342	273	259
14.63	362	342	269	253
14.64	365	342	265	250
14.65	362	343	260	250
14.66	358	355	260	251
14.67	361	355	266	253
14.68	348	352	274	252
14.69	334	338	283	249
14.7	331	314	289	247
14.71	329	304	290	242
14.72	334	307	282	239
14.73	336	326	271	235
14.74	342	330	259	233
14.75	339	339	247	236
14.76	338	354	243	242
14.77	331	344	244	253
14.78	323	341	249	259
14.79	314	332	256	262
14.8	308	324	263	260
14.81	315	327	269	251
14.82	322	326	271	243
14.83	336	327	271	232
14.84	339	319	269	226
14.85	330	319	264	226
14.86	320	317	260	229
14.87	312	322	257	235
14.88	318	335	253	237
14.89	320	338	253	236
14.9	322	341	253	233
14.91	328	338	257	229
14.92	323	321	260	226
14.93	317	307	260	224
14.94	306	298	259	226
14.95	298	288	258	230
14.96	297	297	258	233
14.97	301	311	255	238
14.98	310	330	251	238
14.99	318	340	250	235
15	312	351	250	232
15.01	308	349	254	227
15.02	307	338	257	221
15.03	306	334	262	215
15.04	309	329	268	210
15.05	306	320	274	207
15.06	297	323	277	206
15.07	292	312	275	207
15.08	290	312	270	210
15.09	286	318	263	214
15.1	280	313	256	219
15.11	282	309	250	223
15.12	282	310	245	225
15.13	289	311	243	221
15.14	293	307	245	215
15.15	290	307	247	208
15.16	287	316	249	204
15.17	287	317	249	202
15.18	285	322	247	204
15.19	282	333	244	208
15.2	275	330	239	211
15.21	271	331	235	214
15.22	264	325	232	215
15.23	273	312	231	212
15.24	280	303	233	209
15.25	283	304	237	208
15.26	295	307	242	208
15.27	299	313	245	212
15.28	295	318	246	213
15.29	298	316	246	213
15.3	292	313	244	213
15.31	291	306	243	211
15.32	287	310	242	207
15.33	283	310	242	203
15.34	281	311	245	198
15.35	276	313	248	196
15.36	281	300	252	197
15.37	275	303	252	202
15.38	270	302	247	206
15.39	266	286	241	211
15.4	255	287	234	216
15.41	251	293	227	216
15.42	248	307	223	212
15.43	248	307	222	203
15.44	251	302	225	193
15.45	254	297	231	184
15.46	261	293	237	179
15.47	259	301	240	177
15.48	265	303	237	179
15.49	259	301	233	184
15.5	249	298	225	189
15.51	257	295	218	194
15.52	260	295	213	196
15.53	257	292	210	195
15.54	264	298	212	195
15.55	261	301	216	193
15.56	258	312	221	189
15.57	254	312	224	185
15.58	250	311	224	181
15.59	236	316	223	178
15.6	234	309	222	177
15.61	237	306	223	176
15.62	239	300	225	176
15.63	236	285	226	178
15.64	244	285	229	181
15.65	242	276	230	181
15.66	241	279	229	182
15.67	247	279	224	182
15.68	244	286	216	183
15.69	234	295	210	183
15.7	241	298	206	180
15.71	230	301	205	176
15.72	229	291	207	173
15.73	223	284	210	170
15.74	219	281	215	167
15.75	222	281	219	164
15.76	227	288	221	166
15.77	236	285	219	170
15.78	239	288	217	177
15.79	234	282	215	183
15.8	230	286	214	187
15.81	218	284	215	190
15.82	212	273	215	191
15.83	213	271	212	189
15.84	222	270	208	184
15.85	233	278	203	179
15.86	247	289	196	174
15.87	248	291	189	169
15.88	238	297	185	164
15.89	228	284	185	158
15.9	218	279	189	154
15.91	209	264	195	152
15.92	200	251	200	150
15.93	200	254	203	150
15.94	205	264	207	153
15.95	208	273	209	158
15.96	214	282	212	162
15.97	208	280	212	165
15.98	209	275	213	165
15.99	212	268	213	163
16	216	260	211	161
16.01	223	255	208	159
16.02	229	257	204	157
16.03	236	260	200	161
16.04	229	259	199	166
16.05	222	256	201	174
16.06	219	259	208	180
16.07	214	253	214	184
16.08	212	253	219	183
16.09	209	258	222	178
16.1	216	258	219	171
16.11	220	268	213	162
16.12	226	276	204	154
16.13	220	274	195	148
16.14	201	268	189	145
16.15	190	259	187	145
16.16	177	258	189	145
16.17	174	251	191	146
16.18	177	242	195	147
16.19	189	244	200	151
16.2	203	244	202	156
16.21	204	250	206	162
16.22	212	261	208	166
16.23	203	258	206	168
16.24	196	257	203	169
16.25	193	257	198	168
16.26	185	262	191	164
16.27	192	270	182	160
16.28	197	272	175	157
16.29	194	269	172	158
16.3	192	267	172	160
16.31	190	261	177	162
16.32	200	250	184	163
16.33	201	236	191	163
16.34	209	229	196	162
16.35	214	228	199	162
16.36	214	234	198	161
16.37	211	246	192	161
16.38	202	259	187	162
16.39	185	263	181	163
16.4	178	260	177	165
16.41	185	255	177	166
16.42	201	250	180	165
16.43	215	252	186	165
16.44	233	256	193	162
16.45	231	258	197	161
16.46	225	258	197	159
16.47	222	254	193	157
16.48	209	254	189	157
16.49	200	248	188	157
16.5	200	236	188	161
16.51	200	244	191	166
16.52	204	254	194	170
16.53	203	262	198	173
16.54	202	269	201	175
16.55	192	263	201	177
16.56	185	255	198	179
16.57	188	248	195	182
16.58	186	260	195	187
16.59	198	257	199	194
16.6	209	264	205	201
16.61	208	282	212	207
16.62	207	286	218	208
16.63	199	291	223	205
16.64	198	293	227	199
16.65	202	297	226	190
16.66	199	295	222	182
16.67	203	291	218	179
16.68	208	294	215	178
16.69	217	282	216	182
16.7	228	279	218	187
16.71	234	278	222	194
16.72	227	273	225	199
16.73	228	277	225	204
16.74	224	273	222	208
16.75	224	271	216	210
16.76	217	263	211	210
16.77	212	259	207	210
16.78	214	264	205	208
16.79	219	267	207	205
16.8	239	273	209	201
16.81	251	288	213	199
16.82	245	300	215	200
16.83	242	299	215	205
16.84	226	297	214	213
16.85	219	295	213	217
16.86	219	291	213	219
16.87	223	295	216	219
16.88	238	293	218	215
16.89	261	285	221	209
16.9	279	287	222	203
16.91	279	285	224	198
16.92	266	282	224	198
16.93	247	272	223	204
16.94	226	276	222	210
16.95	213	279	219	215
16.96	213	273	216	219
16.97	206	287	213	222
16.98	203	288	211	221
16.99	212	296	209	219
17	220	299	209	217
17.01	221	296	210	213
17.02	225	291	212	211
17.03	225	284	210	211
17.04	229	284	206	208
17.05	234	283	200	202
17.06	239	280	195	195
17.07	224	285	190	188
17.08	199	278	185	182
17.09	186	271	183	178
17.1	173	257	181	176
17.11	165	237	180	176
17.12	167	226	179	179
17.13	171	221	175	181
17.14	183	227	172	178
17.15	200	231	171	173
17.16	212	237	171	166
17.17	209	253	172	156
17.18	196	258	169	145
17.19	187	249	164	135
17.2	174	238	154	129
17.21	162	225	143	127
17.22	149	227	134	127
17.23	135	228	127	127
17.24	136	228	127	127
17.25	138	222	134	126
17.26	143	224	146	124
17.27	149	230	160	121
17.28	150	224	170	118
17.29	150	208	172	117
17.3	144	199	165	119
17.31	130	194	151	121
17.32	123	192	136	123
17.33	111	195	122	123
17.34	113	197	113	121
17.35	115	203	111	118
17.36	124	213	118	114
17.37	127	213	131	108
17.38	129	213	143	101
17.39	128	200	149	92
17.4	122	190	149	85
17.41	113	184	142	78
17.42	105	174	133	74
17.43	92	179	122	74
17.44	93	183	112	78
17.45	96	185	108	84
17.46	99	185	110	90
17.47	100	180	117	93
17.48	105	183	124	91
17.49	103	179	129	85
17.5	94	176	132	80
17.51	81	180	130	74
17.52	71	173	126	71
17.53	59	179	118	71
17.54	66	167	108	75
17.55	73	160	98	78
17.56	79	159	92	82
17.57	90	167	89	85
17.58	95	174	88	85
17.59	97	173	90	85
17.6	94	166	94	86
17.61	88	165	97	88
17.62	78	156	102	88
17.63	67	157	105	88
17.64	70	152	108	86
17.65	73	155	109	81
17.66	77	162	110	76
17.67	87	168	109	67
17.68	93	160	106	58
17.69	95	152	101	53
17.7	90	147	94	54
17.71	82	144	89	60
17.72	68	146	88	67
17.73	54	153	89	75
17.74	46	159	92	81
17.75	47	156	96	83
17.76	52	155	100	77
17.77	67	145	100	66
17.78	81	137	98	53
17.79	87	130	92	44
17.8	86	129	87	42
17.81	86	132	85	44
17.82	78	142	86	49
17.83	64	153	88	56
17.84	58	161	91	60
17.85	55	164	93	60
17.86	56	166	93	56
17.87	63	160	89	49
17.88	70	158	84	47
17.89	66	147	80	49
17.9	66	137	78	56
17.91	65	134	79	63
17.92	57	130	82	70
17.93	59	130	85	73
17.94	65	135	88	70
17.95	64	139	88	64
17.96	67	145	87	56
17.97	71	150	87	50
17.98	67	160	85	48
17.99	61	166	86	51
18	63	171	87	55
18.01	55	180	89	58
18.02	48	176	92	58
18.03	57	165	94	53
18.04	58	160	97	46
18.05	64	147	99	40
18.06	76	136	102	37
18.07	81	137	104	38
18.08	87	145	104	44
18.09	95	152	101	53
18.1	93	165	95	59
18.11	79	173	87	60
18.12	66	169	79	57
18.13	55	154	72	51
18.14	47	140	69	47
18.15	52	124	71	46
18.16	67	115	77	52
18.17	73	122	85	62
18.18	89	132	94	75
18.19	98	141	103	86
18.2	92	159	110	91
18.21	85	167	112	88
18.22	72	170	111	80
18.23	56	164	107	70
18.24	51	157	101	62
18.25	57	154	95	57
18.26	71	153	90	57
18.27	74	148	87	62
18.28	75	145	89	69
18.29	68	144	92	73
18.3	61	150	97	76
18.31	69	153	100	77
18.32	67	153	102	76
18.33	63	154	104	76
18.34	71	158	105	75
18.35	85	164	105	74
18.36	93	168	103	74
18.37	93	167	103	75
18.38	90	168	104	76
18.39	81	171	105	77
18.4	72	172	105	81
18.41	67	167	104	87
18.42	53	154	100	94
18.43	52	148	97	99
18.44	58	146	94	102
18.45	70	144	91	99
18.46	82	151	88	94
18.47	89	164	88	87
18.48	97	168	91	79
18.49	97	171	95	74
18.5	83	167	101	73
18.51	68	156	104	75
18.52	61	147	104	79
18.53	59	147	100	83
18.54	58	148	95	85
18.55	66	150	88	84
18.56	78	157	82	81
18.57	82	167	81	78
18.58	90	166	82	75
18.59	94	166	85	74
18.6	86	153	89	77
18.61	84	148	91	80
18.62	81	150	90	84
18.63	66	155	87	88
18.64	64	164	83	89
18.65	59	174	80	87
18.66	63	182	77	84
18.67	68	184	77	80
18.68	73	185	77	78
18.69	73	177	78	79
18.7	76	159	78	83
18.71	76	149	78	87
18.72	66	143	75	93
18.73	58	144	71	94
18.74	60	142	68	91
18.75	56	141	66	82
18.76	56	149	66	70
18.77	57	146	71	59
18.78	56	143	80	51
18.79	52	139	90	47
18.8	59	133	99	48
18.81	57	124	104	54
18.82	50	125	104	63
18.83	57	131	100	70
18.84	62	137	91	72
18.85	54	145	79	70
18.86	51	157	67	67
18.87	48	155	58	65
18.88	49	145	54	62
18.89	36	141	52	62
18.9	44	127	54	60
18.91	40	117	57	60
18.92	37	109	61	59
18.93	40	108	65	54
18.94	44	112	65	47
18.95	31	115	62	40
18.96	38	124	57	35
18.97	38	131	51	33
18.98	35	132	48	35
18.99	31	131	49	41
19	38	130	53	46
19.01	32	136	59	55
19.02	31	129	63	64
19.03	30	127	65	68
19.04	21	127	62	71
19.05	12	130	54	72
19.06	14	135	45	68
19.07	11	137	39	64
19.08	19	138	36	61
19.09	35	128	39	57
19.1	44	122	45	54
19.11	51	121	50	54
19.12	53	113	52	55
19.13	44	110	50	52
19.14	31	109	45	48
19.15	21	113	39	42
19.16	11	106	35	32
19.17	8	102	35	24
19.18	12	97	37	20
19.19	14	83	42	20
19.2	17	88	48	22
19.21	14	101	51	29
19.22	14	112	49	36
19.23	13	121	44	39
19.24	14	130	39	39
19.25	16	135	33	37
19.26	23	130	29	31
19.27	27	125	28	26
19.28	28	116	27	23
19.29	24	109	29	22
19.3	21	118	30	22
19.31	12	122	30	24
19.32	10	119	30	28
19.33	4	115	29	29
19.34	2	112	26	29
19.35	0	101	23	29
19.36	7	95	20	26
19.37	10	95	18	25
19.38	17	97	18	25
19.39	24	94	20	22
19.4	30	97	22	20
19.41	31	97	26	18
19.42	29	92	30	16
19.43	22	88	32	11
19.44	13	88	32	8
19.45	5	86	30	6
19.46	1	97	28	5
19.47	1	115	24	9
19.48	2	123	21	14
19.49	12	116	19	20
19.5	17	113	18	26
19.51	19	104	18	30
19.52	18	95	20	29
19.53	16	83	23	24
19.54	13	85	25	18
19.55	11	88	28	15
19.56	5	102	30	14
19.57	5	110	28	16
19.58	1	107	26	21
19.59	5	102	23	27
19.6	4	100	19	31
19.61	2	95	17	32
19.62	1	93	17	27
19.63	0	88	19	20
19.64	4	86	23	13
19.65	5	85	25	8
19.66	7	90	23	5
19.67	11	91	19	6
19.68	15	94	15	10
19.69	17	97	10	14
19.7	16	107	7	19
19.71	13	104	8	21
19.72	10	105	12	21
19.73	5	97	20	19
19.74	1	85	28	18
19.75	0	76	33	15
19.76	1	75	35	14
19.77	7	72	34	15
19.78	12	77	29	16
19.79	13	82	23	17
19.8	15	98	17	18
19.81	15	93	12	20
19.82	12	99	10	20
19.83	9	96	11	20
19.84	4	92	14	21
19.85	4	85	17	21
19.86	3	92	21	22
19.87	4	87	24	24
19.88	3	87	26	24
19.89	0	87	26	23
19.9	2	86	23	22
19.91	4	70	20	21
19.92	1	67	15	17
19.93	8	65	10	14
19.94	11	68	6	13
19.95	13	75	3	12
19.96	10	90	3	12
19.97	12	98	5	14
19.98	11	106	9	17
19.99	8	112	14	21
20	7	108	19	23
20.01	8	105	23	24
20.02	6	103	25	22
20.03	8	100	24	20
20.04	9	96	22	17
20.05	7	93	20	16
20.06	3	85	17	16
20.07	6	82	15	18
20.08	6	81	12	23
20.09	4	87	10	28
20.1	1	85	8	31
20.11	3	93	6	32
20.12	3	102	3	32
20.13	1	107	2	29
20.14	3	110	2	25
20.15	3	115	6	21
20.16	2	116	11	18
20.17	3	112	18	16
20.18	3	106	25	17
20.19	3	109	30	19
20.2	2	98	32	22
20.21	2	98	29	26
20.22	0	99	24	31
20.23	0	100	16	34
20.24	2	94	10	34
20.25	2	99	4	34
20.26	0	101	1	31
20.27	3	98	1	26
20.28	5	97	3	21
20.29	6	102	6	17
20.3	4	94	9	16
20.31	5	92	11	18
20.32	5	91	12	20
20.33	7	98	13	22
20.34	7	92	13	24
20.35	6	89	11	24
20.36	4	95	9	23
20.37	5	100	7	21
20.38	2	97	4	19
20.39	0	96	2	20
20.4	2	95	1	22
20.41	6	90	1	24
20.42	5	92	3	27
20.43	10	104	4	31
20.44	13	110	6	35
20.45	13	117	7	39
20.46	12	126	9	43
20.47	10	133	11	45
20.48	2	127	13	45
20.49	3	126	15	44
20.5	7	117	16	42
20.51	6	105	18	37
20.52	6	93	18	34
20.53	12	94	16	32
20.54	14	92	12	33
20.55	14	102	8	37
20.56	12	99	6	43
20.57	6	115	6	48
20.58	3	117	8	52
20.59	4	125	13	53
20.6	6	123	19	51
20.61	5	118	26	45
20.62	8	105	31	42
20.63	8	98	34	39
20.64	6	89	32	40
20.65	9	93	30	45
20.66	7	96	25	53
20.67	9	113	21	59
20.68	16	117	16	62
20.69	18	128	13	63
20.7	19	128	12	61
20.71	20	120	14	58
20.72	16	105	16	56
20.73	11	96	19	55
20.74	14	86	22	56
20.75	23	90	25	59
20.76	23	102	26	60
20.77	34	121	28	60
20.78	40	134	28	59
20.79	37	143	26	61
20.8	30	146	26	63
20.81	24	146	24	68
20.82	15	138	20	73
20.83	10	132	17	76
20.84	12	126	17	79
20.85	14	121	19	79
20.86	16	122	22	76
20.87	26	120	27	71
20.88	30	118	31	70
20.89	29	122	31	69
20.9	31	126	30	70
20.91	30	134	25	73
20.92	31	143	20	75
20.93	30	154	17	77
20.94	26	159	17	80
20.95	17	154	19	84
20.96	14	150	24	86
20.97	13	138	28	89
20.98	12	133	31	93
20.99	15	129	30	92
21	21	127	29	87
21.01	28	134	28	78
21.02	39	139	29	67
21.03	43	147	32	58
21.04	48	142	36	56
21.05	45	138	41	61
21.06	42	137	44	71
21.07	32	140	44	87
21.08	26	139	42	107
21.09	18	140	37	122
21.1	13	145	36	129
21.11	18	148	34	130
21.12	26	150	36	125
21.13	31	161	39	117
21.14	47	153	43	109
21.15	55	145	44	105
21.16	58	148	42	100
21.17	48	150	39	99
21.18	45	144	34	101
21.19	40	142	31	103
21.2	36	146	30	103
21.21	35	154	29	102
21.22	41	170	33	100
21.23	47	182	38	98
21.24	59	183	44	97
21.25	66	182	47	95
21.26	68	181	49	94
21.27	66	174	50	94
21.28	68	157	49	97
21.29	68	148	48	100
21.3	61	149	46	103
21.31	59	153	43	107
21.32	62	167	41	113
21.33	64	162	39	117
21.34	58	174	37	120
21.35	54	179	37	120
21.36	51	175	38	118
21.37	51	173	41	114
21.38	38	168	43	112
21.39	42	168	46	109
21.4	53	163	46	109
21.41	63	162	47	113
21.42	73	155	47	118
21.43	82	136	48	121
21.44	81	137	51	122
21.45	70	132	54	120
21.46	66	134	57	116
21.47	58	153	60	109
21.48	42	167	58	104
21.49	36	176	52	103
21.5	42	177	44	106
21.51	41	179	36	111
21.52	46	168	28	121
21.53	51	157	25	131
21.54	52	150	26	139
21.55	52	143	32	143
21.56	61	148	41	141
21.57	63	160	50	133
21.58	59	166	56	122
21.59	59	170	56	111
21.6	63	166	53	101
21.61	55	168	46	95
21.62	57	165	38	98
21.63	58	156	31	106
21.64	63	152	29	115
21.65	66	143	31	121
21.66	66	146	36	125
21.67	66	154	42	125
21.68	61	160	46	122
21.69	67	160	46	118
21.7	64	162	44	114
21.71	53	177	41	114
21.72	47	181	38	119
21.73	48	179	35	125
21.74	55	170	35	129
21.75	47	161	37	132
21.76	44	150	38	133
21.77	50	144	37	130
21.78	48	132	35	124
21.79	60	124	30	116
21.8	66	134	25	107
21.81	63	141	23	101
21.82	61	147	21	101
21.83	69	163	23	102
21.84	75	167	27	109
21.85	64	169	32	118
21.86	56	158	37	125
21.87	47	160	37	129
21.88	35	148	34	130
21.89	29	137	31	128
21.9	28	137	26	123
21.91	34	133	22	121
21.92	39	129	20	120
21.93	59	135	20	120
21.94	75	144	22	123
21.95	81	149	24	125
21.96	81	153	26	123
21.97	71	164	24	119
21.98	56	167	24	114
21.99	37	158	22	107
22	19	151	20	102
22.01	9	139	18	101
22.02	8	130	18	101
22.03	26	125	18	101
22.04	41	132	18	102
22.05	53	138	18	104
22.06	61	139	16	105
22.07	63	142	15	107
22.08	57	141	13	109
22.09	40	125	11	110
22.1	25	113	8	112
22.11	10	106	7	112
22.12	12	101	6	109
22.13	14	101	5	103
22.14	23	109	4	97
22.15	28	104	3	92
22.16	37	103	2	86
22.17	46	106	2	83
22.18	50	112	1	80
22.19	45	113	0	78
22.2	39	118	0	77
22.21	30	120	1	78
22.22	24	116	1	79
22.23	18	116	2	81
22.24	21	117	3	85
22.25	22	108	4	88
22.26	25	104	5	89
22.27	24	103	5	88
22.28	26	103	5	84
22.29	29	105	4	79
22.3	37	101	3	73
22.31	43	108	2	67
22.32	46	116	1	62
22.33	48	124	1	58
22.34	47	131	2	54
22.35	41	134	3	53
22.36	30	129	4	54
22.37	13	116	5	57
22.38	6	102	5	62
22.39	3	94	4	67
22.4	6	86	3	70
22.41	9	86	2	70
22.42	9	94	1	67
22.43	16	102	1	61
22.44	16	101	0	54
22.45	19	100	1	49
22.46	20	89	1	47
22.47	18	77	1	48
22.48	15	74	1	55
22.49	11	71	1	65
22.5	9	72	1	74
22.51	8	71	0	79
22.52	10	87	0	80
22.53	22	92	0	76
22.54	28	89	0	66
22.55	37	84	0	56
22.56	38	82	0	46
22.57	35	82	0	40
22.58	26	79	0	40
22.59	17	78	0	46
22.6	6	82	0	53
22.61	0	85	0	59
22.62	0	89	1	62
22.63	0	84	1	63
22.64	4	80	2	60
22.65	9	68	2	57
22.66	12	66	2	53
22.67	14	60	1	51
22.68	14	52	1	52
22.69	12	57	0	53
22.7	8	63	0	55
22.71	5	64	0	55
22.72	0	64	0	54
22.73	1	65	0	51
22.74	1	69	0	48
22.75	5	66	0	44
22.76	7	64	0	40
22.77	9	60	0	36
22.78	11	52	0	32
22.79	11	48	0	28
22.8	10	49	0	24
22.81	8	50	0	21
22.82	7	58	0	20
22.83	3	58	0	21
22.84	2	68	0	25
22.85	3	73	0	31
22.86	2	72	0	36
22.87	2	70	0	41
22.88	2	61	0	43
22.89	2	57	0	42
22.9	1	60	0	39
22.91	0	59	0	33
22.92	0	59	0	29
22.93	0	53	0	24
22.94	0	54	0	22
22.95	0	49	0	21
22.96	0	45	0	21
22.97	0	43	0	24
22.98	1	43	0	26
22.99	2	51	0	28
23	3	55	0	30
23.01	4	52	0	32
23.02	1	55	0	34
23.03	4	56	0	34
23.04	4	55	0	35
23.05	8	53	0	34
23.06	10	51	0	34
23.07	11	58	0	32
23.08	11	65	0	30
23.09	11	72	1	29
23.1	9	75	1	29
23.11	5	69	2	29
23.12	0	66	2	30
23.13	1	57	2	31
23.14	0	48	1	32
23.15	1	38	1	34
23.16	5	31	0	36
23.17	7	34	0	38
23.18	8	28	0	41
23.19	9	31	0	43
23.2	8	39	0	42
23.21	6	44	0	39
23.22	3	50	0	34
23.23	1	55	0	30
23.24	0	60	0	26
23.25	0	59	0	23
23.26	1	58	0	23
23.27	2	54	0	27
23.28	2	34	0	32
23.29	3	28	0	35
23.3	3	23	0	35
23.31	2	20	0	33
23.32	2	19	0	30
23.33	1	24	0	26
23.34	0	34	0	22
23.35	1	45	0	18
23.36	3	56	0	16
23.37	6	60	0	16
23.38	7	61	0	18
23.39	8	65	0	19
23.4	7	65	0	21
23.41	4	55	0	25
23.42	4	46	0	31
23.43	3	41	0	37
23.44	0	35	0	41
23.45	4	25	0	42
23.46	4	22	0	41
23.47	4	25	0	39
23.48	4	33	0	34
23.49	4	45	0	29
23.5	2	49	0	23
23.51	0	51	0	20
23.52	0	57	0	21
23.53	2	57	0	23
23.54	3	51	0	27
23.55	0	39	0	32
23.56	3	34	0	39
23.57	9	30	0	44
23.58	12	28	0	46
23.59	14	28	0	45
23.6	13	23	0	42
23.61	11	32	0	38
23.62	7	38	0	34
23.63	4	41	0	29
23.64	2	39	0	26
23.65	0	37	0	23
23.66	2	35	1	21
23.67	3	32	1	18
23.68	6	29	2	14
23.69	8	22	2	12
23.7	8	20	2	13
23.71	9	26	2	16
23.72	8	29	1	22
23.73	7	38	1	29
23.74	6	44	1	38
23.75	6	56	1	44
23.76	5	61	1	46
23.77	5	57	1	44
23.78	7	50	1	39
23.79	6	39	1	34
23.8	4	29	1	28
23.81	4	17	1	24
23.82	3	12	1	22
23.83	2	13	0	20
23.84	0	16	0	20
23.85	2	25	0	19
23.86	2	32	0	19
23.87	2	42	0	20
23.88	2	45	0	23
23.89	1	48	1	28
23.9	0	45	1	32
23.91	0	42	1	38
23.92	0	40	1	41
23.93	0	30	2	39
23.94	0	24	2	36
23.95	0	24	2	30
23.96	1	20	3	23
23.97	2	24	2	17
23.98	4	20	2	12
23.99	6	21	1	8
24	7	22	1	7
24.01	6	25	0	8
24.02	7	28	0	9
24.03	6	28	1	11
24.04	6	36	2	15
24.05	7	38	4	21
24.06	6	41	6	27
24.07	5	41	8	32
24.08	4	38	9	34
24.09	5	40	10	33
24.1	4	37	10	29
24.11	2	37	9	26
24.12	5	39	8	22
24.13	5	41	6	20
24.14	7	42	5	21
24.15	6	38	5	24
24.16	5	37	6	28
24.17	2	27	7	30
24.18	1	20	8	30
24.19	3	15	9	29
24.2	3	15	9	27
24.21	3	17	7	24
24.22	4	19	6	20
24.23	4	25	5	17
24.24	3	29	6	16
24.25	1	32	7	15
24.26	2	28	8	15
24.27	1	26	9	15
24.28	3	23	9	15
24.29	4	16	9	18
24.3	3	17	8	23
24.31	4	12	5	27
24.32	3	10	4	33
24.33	3	7	3	39
24.34	1	8	2	45
24.35	1	8	2	50
24.36	1	4	3	53
24.37	1	13	3	53
24.38	2	19	3	50
24.39	2	25	2	45
24.4	2	30	2	40
24.41	3	32	1	33
24.42	3	38	1	26
24.43	3	36	1	21
24.44	2	33	3	18
24.45	1	30	5	18
24.46	0	24	8	19
24.47	0	23	12	23
24.48	0	16	15	27
24.49	1	13	18	32
24.5	3	9	19	35
24.51	4	9	19	35
24.52	4	21	16	32
24.53	4	31	13	27
24.54	3	40	10	23
24.55	2	47	8	21
24.56	2	46	7	22
24.57	2	41	7	26
24.58	4	29	8	33
24.59	4	19	11	40
24.6	4	9	13	45
24.61	4	6	14	46
24.62	3	10	14	42
24.63	1	15	13	35
24.64	0	15	13	27
24.65	0	15	12	18
24.66	0	11	10	12
24.67	0	11	8	10
24.68	6	9	7	12
24.69	11	12	5	16
24.7	15	15	4	22
24.71	16	21	2	28
24.72	16	21	1	32
24.73	14	23	1	33
24.74	9	21	2	32
24.75	4	16	4	29
24.76	3	12	5	26
24.77	4	11	7	23
24.78	10	13	9	21
24.79	15	20	12	21
24.8	17	19	15	22
24.81	17	23	19	23
24.82	16	24	22	23
24.83	12	31	24	22
24.84	4	32	25	22
24.85	2	31	24	21
24.86	4	32	19	17
24.87	2	26	15	15
24.88	4	24	12	15
24.89	5	19	9	18
24.9	5	15	9	23
24.91	4	12	10	28
24.92	0	10	13	32
24.93	0	16	17	35
24.94	1	18	19	36
24.95	7	18	20	32
24.96	9	19	20	25
24.97	10	16	19	18
[truncated: 6,003 more rows]

[truncated: 48 more sheets: Supplementary Fig. S4a, Supplementary Fig. S5, Supplementary Fig. S6, Supplementary Fig. S7a, Supplementary Fig. S7b, Supplementary Fig. S8b, Supplementary Fig. S9a, Supplementary Fig. S9b, Supplementary Fig. S9c, Supplementary Fig. S9d, Supplementary Fig. S9e, Supplementary Fig. S11a, Supplementary Fig. S11b, Supplementary Fig. S11c, Supplementary Fig. S12c, Supplementary Fig. S13a, Supplementary Fig. S13b, Supplementary Fig. S13c, Supplementary Fig. S13d, Supplementary Fig. S13e …]
